# Supplementary material for: Rest Induces a Distinct Transcriptional Program in the Nervous System of the Exercised L. stagnalis
Source: Int J Mol Sci. 2025 Jul 20;26(14):6970. doi: 10.3390/ijms26146970 (PMC12294990; doi:10.3390/ijms26146970)
Supplement: Supplementary file 1 [file ijms-26-06970-s001.zip]

Archive with 3 entries (3 files):
- ijms-3715705-supplementary figures.pdf
- Mouse-Snail-All.csv
- Transcripts_expr.csv
