# Supplementary material for: Rest Induces a Distinct Transcriptional Program in the Nervous System of the Exercised L. stagnalis
Source: Int J Mol Sci. 2025 Jul 20;26(14):6970. doi: 10.3390/ijms26146970 (PMC12294990; doi:10.3390/ijms26146970)
Supplement: Supplementary file 1 [file ijms-26-06970-s001.zip › Mouse-Snail-All.csv]

RefSeq accession.version number	SYMBOL	descr	ENTREZID	mouse_log2FC	mouse_p_adj	FC	pvalue	FDR	DEG_Mouse	DEG_Snail
NP_055785.2	Kifap3	kinesin-associated protein 3 isoform 1 [Homo sapiens]	16579	-2.154504867	0.002066825	8.639743233072553	0.00638606160089873	0.3033280484356241	Dowm	UP_Exer
NP_004987.2	Abcc1	multidrug resistance-associated protein 1 [Homo sapiens]	17250	-1.970268448	0.021441971	8.280217511717831	5.044567845150511e-4	0.07670859459977133	Dowm	UP_Exer
NP_032939.1	Ppp3ca	serine/threonine-protein phosphatase 2B catalytic subunit alpha isoform isoform 1 [Mus musculus]	19055	-90.61624955	3.6511e-4	8.155945499208409	4.222313879767959e-9	5.84592974166984e-6	Dowm	UP_Exer
NP_056056.2	Mical3	[F-actin]-monooxygenase MICAL3 isoform 1 [Homo sapiens]	194401	-6.705527902	3.61344e-4	7.647091612258908	4.906277209732386e-4	0.07518631191754874	Dowm	UP_Exer
NP_001001883.1	Hecw2	E3 ubiquitin-protein ligase HECW2 isoform 1 [Mus musculus]	329152	-9.318390865	6.17382e-9	7.6403354294499515	8.943488455230253e-4	0.10670895638599295	Dowm	UP_Exer
NP_001182561.1	Arhgap32	rho GTPase-activating protein 32 isoform 1 [Mus musculus]	330914	-10.64106752	0.013020219	7.396562222402326	9.942744864995042e-5	0.025932785679666538	Dowm	UP_Exer
NP_898842.2	Thada	thyroid adenoma-associated protein homolog [Mus musculus]	240174	-7.290569875	1.50093e-4	6.813868454992992	5.5133381319613664e-5	0.017097425904658774	Dowm	UP_Exer
NP_001139150.1	2210408I21Rik	uncharacterized protein KIAA0825 isoform 1 [Homo sapiens]	72371	-9.50517457	7.79821e-6	6.776598862640289	3.266740281115947e-5	0.011582410649859223	Dowm	UP_Exer
NP_001357255.1	Ankfn1	ankyrin repeat and fibronectin type-III domain-containing protein 1 isoform 3 [Homo sapiens]	382543	-56.60265253	9.49303e-14	6.153524599778002	0.0031953161797612204	0.211148208764624	Dowm	UP_Exer
NP_001004761.1	Gpr158	probable G-protein coupled receptor 158 precursor [Mus musculus]	241263	-26.50434069	1.31412e-14	6.119732692048954	3.2673173304153565e-4	0.05643860778117473	Dowm	UP_Exer
NP_001185516.2	Nrxn3	neurexin 3 isoform 1 precursor [Mus musculus]	18191	-33.74945224	8.48398e-14	5.798755825193486	7.473702447923278e-4	0.0957809875710007	Dowm	UP_Exer
NP_775277.2	Csnk1g1	casein kinase I isoform gamma-1 [Mus musculus]	214897	-9.299985199	7.07905e-5	5.578586403806282	9.594182129070922e-4	0.11172429368442473	Dowm	UP_Exer
NP_064450.3	Fmn2	formin-2 isoform 2 [Homo sapiens]	54418	-5.942439771	0.012599781	5.3556190442620695	0.002001447175240996	0.1643991210936012	Dowm	UP_Exer
NP_982354.1	Pcdh9	protocadherin-9 isoform 1 precursor [Homo sapiens]	211712	-55.20362179	0.002770556	5.110845940626514	8.419758427253393e-4	0.10266370461267728	Dowm	UP_Exer
NP_062345.2	Myo10	unconventional myosin-X isoform 1 [Mus musculus]	17909	-9.051614756	3.52293e-6	4.923269561346793	0.004895522817539596	0.2594956536285053	Dowm	UP_Exer
NP_001358915.1	Unc80	protein unc-80 homolog isoform 3 [Homo sapiens]	329178	-7.620721971	5.33388e-8	4.809700883387246	7.371037468962238e-5	0.021503773309452506	Dowm	UP_Exer
NP_899048.2	Usp24	ubiquitin carboxyl-terminal hydrolase 24 [Mus musculus]	329908	-2.871342866	0.003172535	4.316629037649451	0.007184441401948112	0.31591510747023305	Dowm	UP_Exer
NP_064450.3	Fmn2	formin-2 isoform 2 [Homo sapiens]	54418	-5.942439771	0.012599781	3.9229474029860865	6.688563092667347e-7	5.065814785415592e-4	Dowm	UP_Exer
NP_055524.3	Usp34	ubiquitin carboxyl-terminal hydrolase 34 [Homo sapiens]	17847	-8.882576789	5.52129e-6	3.5162391940454074	8.820149754409318e-5	0.02395674330535563	Dowm	UP_Exer
NP_055524.3	Usp34	ubiquitin carboxyl-terminal hydrolase 34 [Homo sapiens]	17847	-7.942261819	1.38501e-6	3.5162391940454074	8.820149754409318e-5	0.02395674330535563	Dowm	UP_Exer
NP_001346036.1	Spop	speckle-type POZ protein [Mus musculus]	20747	-5.662776477	3.37871e-5	3.2508558829415257	0.003754816475568713	0.23034219949189752	Dowm	UP_Exer
NP_081260.1	Kmt2e	inactive histone-lysine N-methyltransferase 2E [Mus musculus]	69188	-5.525298323	8.87441e-4	2.61728226708931	0.0024566090264036256	0.1866299090662849	Dowm	UP_Exer
NP_872579.2	Bptf	nucleosome-remodeling factor subunit BPTF isoform 1 [Homo sapiens]	207165	-3.915232008	0.032264303	2.611391052496758	0.0016787404489350764	0.15233989364253236	Dowm	UP_Exer
NP_001353247.1	Fam193a	protein FAM193A isoform 6 [Homo sapiens]	231128	-2.27325808	5.72038e-5	2.5095017824766908	0.004622716051054196	0.2528857914574626	Dowm	UP_Exer
NP_002471.1	Ppp1r12a	protein phosphatase 1 regulatory subunit 12A isoform a [Homo sapiens]	17931	-9.289771892	7.52611e-5	2.365179974224464	9.021839544109669e-5	0.02433672113734351	Dowm	UP_Exer
NP_001037835.1	Mpped1	metallophosphoesterase domain-containing protein 1 [Homo sapiens]	223726	-0.423494922	5.23203e-4	2.1980080917757188	0.009760936299052364	0.36278812010944933	Dowm	UP_Exer
NP_057591.2	Cdk12	cyclin-dependent kinase 12 isoform 1 [Homo sapiens]	69131	-2.565422201	0.017230329	2.109978860356438	2.571516938437396e-4	0.04807211639116506	Dowm	UP_Exer
NP_038658.2	Pkd1	polycystin-1 precursor [Mus musculus]	18763	-2.553761813	3.90703e-7	2.0674801050277662	2.481797739380047e-4	0.046767044099398934	Dowm	UP_Exer
NP_001159435.1	Scn1a	sodium channel protein type 1 subunit alpha isoform 1 [Homo sapiens]	20265	-9.466923464	7.37317e-4	2.016073666664052	0.0038101084310207985	0.2312131131699894	Dowm	UP_Exer
NP_032939.1	Ppp3ca	serine/threonine-protein phosphatase 2B catalytic subunit alpha isoform isoform 1 [Mus musculus]	19055	-90.61624955	3.6511e-4	1.963439650497952	5.0803004783538875e-6	0.0025326905574618924	Dowm	UP_Exer
NP_659410.3	Dennd5b	DENN domain-containing protein 5B isoform 1 [Homo sapiens]	320560	-4.672729499	0.025437332	1.8974836008336977	0.0027495423835518047	0.19476254898166237	Dowm	UP_Exer
NP_061357.3	Grk5	G protein-coupled receptor kinase 5 [Mus musculus]	14773	-6.329642683	7.69678e-9	1.8307239293729862	0.00853237346283901	0.3435981558900323	Dowm	UP_Exer
NP_443205.1	Strn3	striatin-3 isoform 1 [Mus musculus]	94186	-7.356450325	8.19288e-6	1.5503467501652315	2.1243763735513658e-4	0.04247027365276497	Dowm	UP_Exer
NP_061840.1	Sntg1	gamma-1-syntrophin isoform 1 [Homo sapiens]	71096	-56.65600569	2.75122e-10	1.1556742098273862	9.764116704508501e-4	0.11178778264254732	Dowm	UP_Exer
NP_150372.1	Chrm3	muscarinic acetylcholine receptor M3 [Mus musculus]	12671	91.15497866	0.040964572	8.087982721997909	5.864489965667168e-4	0.08367208160467553	UP	UP_Exer
NP_001375348.1	Kalrn	kalirin isoform 25 [Homo sapiens]	545156	57.96593963	0.003585067	7.731306388051407	0.007944122241269178	0.33415122516697277	UP	UP_Exer
NP_001139150.1	2210408I21Rik	uncharacterized protein KIAA0825 isoform 1 [Homo sapiens]	72371	20.4587969	2.86408e-5	6.776598862640289	3.266740281115947e-5	0.011582410649859223	UP	UP_Exer
NP_056498.1	Arrdc2	arrestin domain-containing protein 2 isoform 1 [Homo sapiens]	70807	0.206290698	4.43264e-5	6.596690556957946	2.2547049617262018e-4	0.04374349764168706	UP	UP_Exer
NP_001358915.1	Unc80	protein unc-80 homolog isoform 3 [Homo sapiens]	329178	9.02366711	5.83423e-4	4.809700883387246	7.371037468962238e-5	0.021503773309452506	UP	UP_Exer
NP_001362907.1	Chrm3	muscarinic acetylcholine receptor M3 [Homo sapiens]	12671	91.15497866	0.040964572	2.3431865852042764	5.571125651852861e-4	0.08066662230609303	UP	UP_Exer
NP_083174.2	Rptor	regulatory-associated protein of mTOR isoform 1 [Mus musculus]	74370	1.306678425	5.24896e-4	1.958970491238433	0.006668562522718156	0.30614579573827205	UP	UP_Exer
NP_001186326.1	Nek1	serine/threonine-protein kinase Nek1 isoform 1 [Homo sapiens]	18004	3.61110667	7.36637e-4	1.5359110213651364	0.008872174449800463	0.34791735120584893	UP	UP_Exer
NP_001240293.1	Kcnma1	calcium-activated potassium channel subunit alpha-1 isoform 7 [Mus musculus]	16531	32.18898198	1.55526e-7	1.092635417957626	0.008259244485603607	0.33860363376881	UP	UP_Exer
NP_033150.2	Atxn1	ataxin-1 isoform b [Mus musculus]	20238	-46.53285902	6.84718e-8	-1.0306848517711973	0.006817557022935389	0.3089789019462455	Dowm	Down_Exer
NP_001369612.1	Mbnl2	muscleblind-like protein 2 isoform 10 [Homo sapiens]	105559	-6.150972505	2.3949e-6	-1.0728285363268408	0.006756483559378998	0.30776210806978294	Dowm	Down_Exer
NP_001339683.2	Armc9	lisH domain-containing protein ARMC9 isoform 1 [Homo sapiens]	78795	-3.115908212	0.042088844	-1.108219175690119	0.0074739493477911844	0.32205035132757986	Dowm	Down_Exer
NP_034950.2	Mpdz	multiple PDZ domain protein isoform 2 [Mus musculus]	17475	-0.48478611	3.65782e-9	-1.1198133449108347	0.009685235140774451	0.36233006716861543	Dowm	Down_Exer
NP_036556.2	Rps6kc1	ribosomal protein S6 kinase delta-1 isoform a [Homo sapiens]	320119	-1.695897197	0.001129425	-1.1323941622192368	0.005934361884613541	0.2890208614642675	Dowm	Down_Exer
NP_081260.1	Kmt2e	inactive histone-lysine N-methyltransferase 2E [Mus musculus]	69188	-5.525298323	8.87441e-4	-1.2378740075124393	0.0011159681190537354	0.12141239889727158	Dowm	Down_Exer
NP_001277999.1	Aifm3	apoptosis-inducing factor 3 isoform 1 [Mus musculus]	72168	-2.846552571	5.32849e-8	-1.2728277830984014	0.0030622236086796342	0.20649532830737058	Dowm	Down_Exer
NP_963890.2	Cacnb2	voltage-dependent L-type calcium channel subunit beta-2 isoform 2 [Homo sapiens]	12296	-19.13625463	3.29014e-4	-1.280629241652997	1.8050921830099715e-4	0.03993918569419366	Dowm	Down_Exer
NP_872584.2	Dlc1	rho GTPase-activating protein 7 isoform 1 [Homo sapiens]	50768	-12.28307978	4.701e-11	-1.3066157672012149	5.391898788130051e-4	0.0799291363079533	Dowm	Down_Exer
NP_055639.2	Fchsd2	F-BAR and double SH3 domains protein 2 [Homo sapiens]	207278	-15.70396498	0.021585824	-1.3072728622603214	0.0038082218877850474	0.2312131131699894	Dowm	Down_Exer
NP_055639.2	Fchsd2	F-BAR and double SH3 domains protein 2 [Homo sapiens]	207278	-9.856588944	0.01167358	-1.3072728622603214	0.0038082218877850474	0.2312131131699894	Dowm	Down_Exer
NP_065813.1	Srgap1	SLIT-ROBO Rho GTPase-activating protein 1 isoform 1 [Homo sapiens]	117600	-10.31075213	4.8553e-4	-1.3101220190743572	0.0029969537418473614	0.20420765773168942	Dowm	Down_Exer
NP_001186230.1	Cacng5	voltage-dependent calcium channel gamma-5 subunit [Mus musculus]	140723	-0.667568475	3.7486e-5	-1.344791963924204	0.004055739372067329	0.24029432724406877	Dowm	Down_Exer
NP_899048.2	Usp24	ubiquitin carboxyl-terminal hydrolase 24 [Mus musculus]	329908	-2.871342866	0.003172535	-1.3858006243225027	0.0027723898167481935	0.19567706190467893	Dowm	Down_Exer
NP_872579.2	Bptf	nucleosome-remodeling factor subunit BPTF isoform 1 [Homo sapiens]	207165	-3.915232008	0.032264303	-1.4232930663040562	8.123612074314814e-5	0.022662942580777657	Dowm	Down_Exer
NP_001186230.1	Cacng5	voltage-dependent calcium channel gamma-5 subunit [Mus musculus]	140723	-0.667568475	3.7486e-5	-1.4994057835911687	0.002651639975838362	0.19220042409314875	Dowm	Down_Exer
NP_001365707.1	Mpdz	multiple PDZ domain protein isoform 4 [Homo sapiens]	17475	-0.48478611	3.65782e-9	-1.499700155975725	0.0027077352394430593	0.19328860427631947	Dowm	Down_Exer
NP_001171714.1	Pard3	partitioning defective 3 homolog isoform 2 [Homo sapiens]	93742	-16.21731782	0.049968589	-1.5009262106315893	0.0022283769900754945	0.17547888903486425	Dowm	Down_Exer
NP_001354650.1	Cask	peripheral plasma membrane protein CASK isoform 4 [Homo sapiens]	12361	-11.67772002	6.9202e-6	-1.5135150855794082	5.38647084864667e-4	0.0799291363079533	Dowm	Down_Exer
NP_001239489.1	Mllt10	protein AF-10 isoform 1 [Mus musculus]	17354	-3.305031606	0.020538369	-1.5566784054448042	1.7592335321180115e-4	0.03959180195939187	Dowm	Down_Exer
NP_057336.3	Birc6	baculoviral IAP repeat-containing protein 6 isoform 1 [Homo sapiens]	12211	-3.734222407	0.013027999	-1.585226587452309	0.006427314957738066	0.3033280484356241	Dowm	Down_Exer
NP_004737.2	Dlgap1	disks large-associated protein 1 isoform 1 [Homo sapiens]	224997	-138.8799335	0.011506192	-1.6317600911128045	7.766021477642118e-4	0.0977178881391237	Dowm	Down_Exer
NP_006605.2	Chl1	neural cell adhesion molecule L1-like protein isoform 1 precursor [Homo sapiens]	12661	-2.920860532	8.84303e-6	-1.6449247245515393	0.003332817672365427	0.21498579321140307	Dowm	Down_Exer
NP_004298.1	Apbb2	amyloid-beta A4 precursor protein-binding family B member 2 isoform a [Homo sapiens]	11787	-7.381047292	0.001874209	-1.787164690438176	0.0016867693930779535	0.15271661098156808	Dowm	Down_Exer
NP_001159435.1	Scn1a	sodium channel protein type 1 subunit alpha isoform 1 [Homo sapiens]	20265	-9.466923464	7.37317e-4	-1.8585797136673106	0.005222688639381885	0.27062708721928735	Dowm	Down_Exer
NP_034382.2	Gabrg1	gamma-aminobutyric acid receptor subunit gamma-1 precursor [Mus musculus]	14405	-11.7161634	4.24723e-5	-1.9783324575008339	0.003099525227550664	0.20725246445136733	Dowm	Down_Exer
NP_473381.1	Tulp4	tubby-related protein 4 isoform a [Mus musculus]	68842	-7.058547086	0.03401141	-2.2164791298580173	0.0033868397903040206	0.21653782191774926	Dowm	Down_Exer
NP_001348637.1	Car10	carbonic anhydrase-related protein 10 precursor [Mus musculus]	72605	-65.24059188	0.003043578	-2.232643626781578	0.0017766050163171426	0.1572355325003019	Dowm	Down_Exer
NP_001348615.1	Dgkb	diacylglycerol kinase beta isoform 1 [Mus musculus]	217480	-3.522243312	0.002547438	-2.2930822736867684	1.1009383827972195e-4	0.028155426797458243	Dowm	Down_Exer
NP_001348615.1	Dgkb	diacylglycerol kinase beta isoform 1 [Mus musculus]	217480	-101.3697976	1.87841e-7	-2.2930822736867684	1.1009383827972195e-4	0.028155426797458243	Dowm	Down_Exer
NP_035348.2	Ptprs	receptor-type tyrosine-protein phosphatase S isoform 1 precursor [Mus musculus]	19280	-15.06334348	0.017146382	-2.33502922527237	0.008984540296343104	0.34861786702578995	Dowm	Down_Exer
NP_082191.1	Ap2b1	AP-2 complex subunit beta isoform b [Mus musculus]	71770	-4.705157064	0.002356268	-2.4479839006454815	3.3768592970038574e-4	0.05782357676226083	Dowm	Down_Exer
NP_766179.2	Fcho2	F-BAR domain only protein 2 [Mus musculus]	218503	-0.780239286	0.042883313	-2.5736748551800845	0.009869718182401888	0.36379980685510926	Dowm	Down_Exer
NP_078997.4	Zfhx4	zinc finger homeobox protein 4 [Homo sapiens]	80892	-7.516297053	5.75773e-8	-2.5871299823673084	0.009073159245696788	0.3510189624091575	Dowm	Down_Exer
NP_001382088.1	Unc79	protein unc-79 homolog isoform 3 [Homo sapiens]	217843	-7.597509154	6.96629e-6	-2.5928032142269473	0.005840591034441068	0.2878921618278185	Dowm	Down_Exer
NP_004938.1	Dock3	dedicator of cytokinesis protein 3 [Homo sapiens]	208869	-16.68646567	2.27197e-10	-2.728492417251236	0.0019467680254311428	0.16228411394758296	Dowm	Down_Exer
NP_001036146.1	Rere	arginine-glutamic acid dipeptide repeats protein isoform a [Homo sapiens]	68703	-16.01194366	8.7988e-5	-2.8364006509076036	0.0055228195602295155	0.2788599045642041	Dowm	Down_Exer
NP_001078824.1	Arid1b	AT-rich interactive domain-containing protein 1B [Mus musculus]	239985	-0.195072269	0.040650429	-2.9744359608375457	1.9835323873274976e-4	0.041695078150341125	Dowm	Down_Exer
NP_001358915.1	Unc80	protein unc-80 homolog isoform 3 [Homo sapiens]	329178	-7.620721971	5.33388e-8	-3.4037503549504007	0.002502036462854152	0.18913666804807663	Dowm	Down_Exer
NP_001078824.1	Arid1b	AT-rich interactive domain-containing protein 1B [Mus musculus]	239985	-0.195072269	0.040650429	-3.6911440428112896	3.6901179872469408e-6	0.0020184945390240767	Dowm	Down_Exer
NP_057336.3	Birc6	baculoviral IAP repeat-containing protein 6 isoform 1 [Homo sapiens]	12211	-3.734222407	0.013027999	-3.7842334047055646	0.009819477664334117	0.3631270500771219	Dowm	Down_Exer
NP_055726.4	Aak1	AP2-associated protein kinase 1 isoform 1 [Homo sapiens]	269774	-7.00719444	1.59002e-8	-3.841779650434126	2.3679106731285783e-8	2.5904942764026647e-5	Dowm	Down_Exer
NP_055726.4	Aak1	AP2-associated protein kinase 1 isoform 1 [Homo sapiens]	269774	-7.4531545	0.004973085	-3.841779650434126	2.3679106731285783e-8	2.5904942764026647e-5	Dowm	Down_Exer
NP_079757.2	Smurf2	E3 ubiquitin-protein ligase SMURF2 isoform 1 [Mus musculus]	66313	-7.598389251	7.15591e-4	-4.074258503849471	8.079577864180177e-6	0.003700070867475257	Dowm	Down_Exer
NP_898839.3	Rims1	regulating synaptic membrane exocytosis protein 1 isoform 2 [Mus musculus]	116837	-16.76473695	0.013038651	-4.976901106762253	0.004420858337291915	0.24927746861139613	Dowm	Down_Exer
NP_084542.2	Inpp4a	inositol polyphosphate-4-phosphatase type I A isoform 1 [Mus musculus]	269180	-4.60081151	6.45612e-4	-5.301839456386374	1.693074862612429e-10	4.1675037743204944e-7	Dowm	Down_Exer
NP_002532.2	Ogdh	2-oxoglutarate dehydrogenase, mitochondrial isoform 1 precursor [Homo sapiens]	18293	-5.051778288	1.82556e-6	-5.501494018987794	0.007428521850639435	0.32110960056223675	Dowm	Down_Exer
NP_001038989.1	Cep126	centrosomal protein of 126 kDa isoform 1 [Mus musculus]	234915	-6.352166591	0.004993268	-6.009745831489622	0.005762568744772512	0.28547548106178694	Dowm	Down_Exer
NP_035348.2	Ptprs	receptor-type tyrosine-protein phosphatase S isoform 1 precursor [Mus musculus]	19280	-15.06334348	0.017146382	-6.563706407083049	0.005896511015194218	0.2884822233818747	Dowm	Down_Exer
NP_004987.2	Abcc1	multidrug resistance-associated protein 1 [Homo sapiens]	17250	-1.970268448	0.021441971	-6.569483017461244	0.005315279452775341	0.2722197216750377	Dowm	Down_Exer
NP_001353651.1	Grip1	glutamate receptor-interacting protein 1 isoform 3 [Homo sapiens]	74053	-83.92058261	3.26074e-6	-7.154416633804683	0.009118248201055007	0.3519571208042758	Dowm	Down_Exer
NP_000028.3	Ank1	ankyrin-1 isoform 3 [Homo sapiens]	11733	-6.897738011	1.95461e-6	-7.366087571108617	0.0034087651923354746	0.2175271239944327	Dowm	Down_Exer
NP_001365829.1	Rimbp2	RIMS-binding protein 2 isoform 3 [Mus musculus]	231760	-12.06027245	1.85989e-9	-8.021827655183161	9.444961871759265e-4	0.11078074674092901	Dowm	Down_Exer
NP_009049.2	Trio	triple functional domain protein [Homo sapiens]	223435	-22.07008779	1.18094e-6	-8.286751108972341	0.004796209935763851	0.2570946320974179	Dowm	Down_Exer
NP_002586.2	Cdk17	cyclin-dependent kinase 17 isoform 1 [Homo sapiens]	237459	-7.092538803	0.004564516	-9.498608699998874	0.0014015979979147956	0.13904417015082193	Dowm	Down_Exer
NP_001366215.1	Zfp423	zinc finger protein 423 isoform 4 [Homo sapiens]	94187	-7.981547237	4.19247e-11	-9.764220113392515	2.525541621667902e-6	0.0014627342827613036	Dowm	Down_Exer
NP_001157160.1	Ptpra	receptor-type tyrosine-protein phosphatase alpha isoform 2 precursor [Mus musculus]	19262	0.291126423	0.005488036	-1.0476384315493599	0.001153668821678848	0.12414233025409768	UP	Down_Exer
NP_001032209.1	Nrcam	neuronal cell adhesion molecule isoform A precursor [Homo sapiens]	319504	4.403928401	5.23338e-8	-1.3204103065862314	0.00412497279744167	0.2428369636090325	UP	Down_Exer
NP_001344056.1	Pam	peptidyl-glycine alpha-amidating monooxygenase isoform 2 precursor [Mus musculus]	18484	24.6552248	9.97339e-6	-1.367562158060568	0.004648363291676803	0.2528857914574626	UP	Down_Exer
NP_001239489.1	Mllt10	protein AF-10 isoform 1 [Mus musculus]	17354	1.694469426	5.39647e-4	-1.5566784054448042	1.7592335321180115e-4	0.03959180195939187	UP	Down_Exer
NP_057336.3	Birc6	baculoviral IAP repeat-containing protein 6 isoform 1 [Homo sapiens]	12211	1.914273908	6.35471e-4	-1.585226587452309	0.006427314957738066	0.3033280484356241	UP	Down_Exer
NP_004737.2	Dlgap1	disks large-associated protein 1 isoform 1 [Homo sapiens]	224997	39.21928108	3.20759e-4	-1.6317600911128045	7.766021477642118e-4	0.0977178881391237	UP	Down_Exer
NP_510880.2	Myo18a	unconventional myosin-XVIIIa isoform a [Homo sapiens]	360013	0.849627949	0.038936451	-1.6554797479176933	0.003193029295755143	0.211148208764624	UP	Down_Exer
NP_003997.2	Dmd	dystrophin isoform Dp427m [Homo sapiens]	13405	65.18645277	8.34439e-4	-1.6769276503542339	0.004030752797343078	0.24001982131709132	UP	Down_Exer
NP_035348.2	Ptprs	receptor-type tyrosine-protein phosphatase S isoform 1 precursor [Mus musculus]	19280	3.633758416	2.6354e-4	-2.33502922527237	0.008984540296343104	0.34861786702578995	UP	Down_Exer
NP_795904.3	Nrcam	neuronal cell adhesion molecule isoform 1 precursor [Mus musculus]	319504	4.403928401	5.23338e-8	-2.7584406001072144	0.009311405930963308	0.35397723087360905	UP	Down_Exer
NP_000846.1	Gucy1a2	guanylate cyclase soluble subunit alpha-2 isoform 2 [Homo sapiens]	234889	6.107407804	1.02656e-4	-2.833035957355186	0.00390907353427119	0.23504572835684967	UP	Down_Exer
NP_001036146.1	Rere	arginine-glutamic acid dipeptide repeats protein isoform a [Homo sapiens]	68703	13.43371286	4.01352e-5	-2.8364006509076036	0.0055228195602295155	0.2788599045642041	UP	Down_Exer
NP_001078824.1	Arid1b	AT-rich interactive domain-containing protein 1B [Mus musculus]	239985	4.595895795	2.24499e-5	-2.9744359608375457	1.9835323873274976e-4	0.041695078150341125	UP	Down_Exer
NP_001358915.1	Unc80	protein unc-80 homolog isoform 3 [Homo sapiens]	329178	9.02366711	5.83423e-4	-3.4037503549504007	0.002502036462854152	0.18913666804807663	UP	Down_Exer
NP_001078824.1	Arid1b	AT-rich interactive domain-containing protein 1B [Mus musculus]	239985	4.595895795	2.24499e-5	-3.6911440428112896	3.6901179872469408e-6	0.0020184945390240767	UP	Down_Exer
NP_057336.3	Birc6	baculoviral IAP repeat-containing protein 6 isoform 1 [Homo sapiens]	12211	1.914273908	6.35471e-4	-3.7842334047055646	0.009819477664334117	0.3631270500771219	UP	Down_Exer
NP_898839.3	Rims1	regulating synaptic membrane exocytosis protein 1 isoform 2 [Mus musculus]	116837	26.23020701	2.33422e-5	-4.976901106762253	0.004420858337291915	0.24927746861139613	UP	Down_Exer
NP_001154824.1	Kcnma1	Calcium-activated potassium channel subunit alpha-1 isoform c [Homo sapiens]	16531	32.18898198	1.55526e-7	-6.02204461151103	0.0015297274412557171	0.1458759940591166	UP	Down_Exer
NP_035348.2	Ptprs	receptor-type tyrosine-protein phosphatase S isoform 1 precursor [Mus musculus]	19280	3.633758416	2.6354e-4	-6.563706407083049	0.005896511015194218	0.2884822233818747	UP	Down_Exer
NP_004761.2	Kcnb2	potassium voltage-gated channel subfamily B member 2 [Homo sapiens]	98741	60.85970558	0.001578211	-6.614470373964476	6.015541457828771e-4	0.08522161322846342	UP	Down_Exer
NP_150372.1	Chrm3	muscarinic acetylcholine receptor M3 [Mus musculus]	12671	91.15497866	0.040964572	-6.761718307580563	0.00605470449172279	0.2925870941128962	UP	Down_Exer
NP_001317032.1	Rufy2	RUN and FYVE domain-containing protein 2 isoform d [Homo sapiens]	70432	2.5141558	0.009265229	-7.28689202161005	0.001209780868225578	0.12649693368686918	UP	Down_Exer
NP_001161760.2	Arhgap39	rho GTPase-activating protein 39 isoform 1 [Mus musculus]	223666	4.573781366	5.12731e-4	-8.241339636693127	2.5876723224982205e-4	0.04807211639116506	UP	Down_Exer
NP_009049.2	Trio	triple functional domain protein [Homo sapiens]	223435	10.45415389	0.005955981	-8.286751108972341	0.004796209935763851	0.2570946320974179	UP	Down_Exer
NP_150372.1	Chrm3	muscarinic acetylcholine receptor M3 [Mus musculus]	12671	91.15497866	0.040964572	-8.421210324187097	0.002957338331404973	0.2037318124564734	UP	Down_Exer
NP_780616.4	Sobp	sine oculis-binding protein homolog [Mus musculus]	109205	3.042348235	3.08902e-4	-8.588342802469969	0.0016689626786499676	0.1521466917980225	UP	Down_Exer
NP_663592.3	Herc1	probable E3 ubiquitin-protein ligase HERC1 [Mus musculus]	235439	13.67607039	1.62068e-4	-10.886843206998712	1.796953674504918e-19	3.538561175835085e-15	UP	Down_Exer
NP_899233.1	Asic2	acid-sensing ion channel 2 isoform MDEG2 [Homo sapiens]	11418	-62.41709699	5.06894e-4	9.09899392539137	1.3198708582083098e-7	2.3698343704252228e-4	Dowm	UP_Rest
NP_036439.2	Epb41l3	band 4.1-like protein 3 isoform 1 [Homo sapiens]	13823	-19.85265059	2.42418e-10	7.651159587909697	1.5004055141146365e-5	0.014062545530692413	Dowm	UP_Rest
NP_036439.2	Epb41l3	band 4.1-like protein 3 isoform 1 [Homo sapiens]	13823	-19.85265059	2.42418e-10	7.42734647010821	2.6814910162537447e-8	6.600490136508592e-5	Dowm	UP_Rest
NP_055872.4	Mycbp2	E3 ubiquitin-protein ligase MYCBP2 [Homo sapiens]	105689	-5.559718814	0.017271816	5.364720194325848	0.007432553979231951	0.3727953796538594	Dowm	UP_Rest
NP_001074809.2	Setd2	histone-lysine N-methyltransferase SETD2 [Mus musculus]	235626	-2.694741162	0.019874628	2.7390043532391615	0.0033662625533434336	0.2646245197622311	Dowm	UP_Rest
NP_001364071.1	Plcb4	1-phosphatidylinositol 4,5-bisphosphate phosphodiesterase beta-4 isoform d [Homo sapiens]	18798	-2.415542927	2.10746e-13	2.30305359258025	0.0012904805642507974	0.17833082997352073	Dowm	UP_Rest
NP_055847.1	Pds5b	sister chromatid cohesion protein PDS5 homolog B [Homo sapiens]	100710	-6.658146196	0.026450841	2.1099972389804282	8.229726255142063e-7	0.0011575697815446966	Dowm	UP_Rest
NP_001314867.1	Ank2	ankyrin-2 isoform 4 [Mus musculus]	109676	-31.99990887	0.021196675	1.9288200299119072	0.003837180075636286	0.2873070344084781	Dowm	UP_Rest
NP_001103785.1	Kif1a	kinesin-like protein KIF1A isoform b [Mus musculus]	16560	-4.4503694	1.65287e-6	1.4988198097869072	4.571579635605655e-5	0.028578903550586208	Dowm	UP_Rest
NP_055524.3	Usp34	ubiquitin carboxyl-terminal hydrolase 34 [Homo sapiens]	17847	-8.882576789	5.52129e-6	1.4924668690864877	4.1293184377420167e-4	0.0937876850290465	Dowm	UP_Rest
NP_055524.3	Usp34	ubiquitin carboxyl-terminal hydrolase 34 [Homo sapiens]	17847	-7.942261819	1.38501e-6	1.4924668690864877	4.1293184377420167e-4	0.0937876850290465	Dowm	UP_Rest
NP_689509.1	Atp1a3	sodium/potassium-transporting ATPase subunit alpha-3 isoform 1 [Homo sapiens]	232975	-9.019408817	0.006966967	1.3802434368629029	0.003972494294043371	0.2886581462667973	Dowm	UP_Rest
NP_109620.2	Lrba	lipopolysaccharide-responsive and beige-like anchor protein isoform alpha [Mus musculus]	80877	-9.407229795	1.32951e-6	1.3526114226314718	0.00442508867479633	0.3046253223964465	Dowm	UP_Rest
NP_001369612.1	Mbnl2	muscleblind-like protein 2 isoform 10 [Homo sapiens]	105559	-6.150972505	2.3949e-6	1.3079775886553862	5.831614058557544e-4	0.12123537874227927	Dowm	UP_Rest
NP_919238.1	Arid4b	AT-rich interactive domain-containing protein 4B isoform 1 [Mus musculus]	94246	-2.324986031	0.002727785	1.2290385173033145	0.007349919555376981	0.37122101190113627	Dowm	UP_Rest
NP_001161760.2	Arhgap39	rho GTPase-activating protein 39 isoform 1 [Mus musculus]	223666	4.573781366	5.12731e-4	7.645535155735958	7.293469488748629e-5	0.03730467562920468	UP	UP_Rest
NP_055872.4	Mycbp2	E3 ubiquitin-protein ligase MYCBP2 [Homo sapiens]	105689	11.69875722	0.003975816	5.364720194325848	0.007432553979231951	0.3727953796538594	UP	UP_Rest
NP_055872.4	Mycbp2	E3 ubiquitin-protein ligase MYCBP2 [Homo sapiens]	105689	0.716245301	4.3857e-4	5.364720194325848	0.007432553979231951	0.3727953796538594	UP	UP_Rest
NP_067617.3	Agrn	agrin isoform 1 precursor [Mus musculus]	11603	2.238338247	0.026770972	2.4083869537337885	0.005827156836208648	0.3369996253116614	UP	UP_Rest
NP_067617.3	Agrn	agrin isoform 1 precursor [Mus musculus]	11603	2.784684204	0.01105495	2.4083869537337885	0.005827156836208648	0.3369996253116614	UP	UP_Rest
NP_001314867.1	Ank2	ankyrin-2 isoform 4 [Mus musculus]	109676	6.04086679	1.48824e-6	1.9288200299119072	0.003837180075636286	0.2873070344084781	UP	UP_Rest
NP_055952.2	Efr3a	protein EFR3 homolog A isoform 1 [Homo sapiens]	76740	16.10095876	4.22126e-6	1.5233638389303625	1.636230771102431e-5	0.014320291708688478	UP	UP_Rest
NP_001229863.1	Bcl11a	B-cell lymphoma/leukemia 11A isoform 4 [Mus musculus]	14025	19.71764216	1.96994e-4	1.452266303773539	0.004422419831342308	0.3046253223964465	UP	UP_Rest
NP_689509.1	Atp1a3	sodium/potassium-transporting ATPase subunit alpha-3 isoform 1 [Homo sapiens]	232975	4.89374778	0.002482809	1.3802434368629029	0.003972494294043371	0.2886581462667973	UP	UP_Rest
NP_033010.2	Ptprm	receptor-type tyrosine-protein phosphatase mu precursor [Mus musculus]	19274	26.10393309	4.35162e-5	1.192658546943272	0.005878030747881324	0.3384508230622194	UP	UP_Rest
NP_690035.2	Las1l	ribosomal biogenesis protein LAS1L isoform 2 [Mus musculus]	76130	-1.712197341	0.001294227	-1.0771641638928908	6.484403584548368e-4	0.12705559739992683	Dowm	Down_Rest
NP_001186230.1	Cacng5	voltage-dependent calcium channel gamma-5 subunit [Mus musculus]	140723	-0.667568475	3.7486e-5	-1.2491606237794481	0.0077788717918282424	0.3824757636071954	Dowm	Down_Rest
NP_004850.1	Cltc	clathrin heavy chain 1 isoform 1 [Homo sapiens]	67300	-1.801616533	0.005927507	-1.303887735676841	0.0060701265963077474	0.34054966648003465	Dowm	Down_Rest
NP_058616.1	Atp6v0a1	V-type proton ATPase 116 kDa subunit a1 isoform 1 [Mus musculus]	11975	-10.86853721	0.017536002	-1.4001283566937985	8.598696046607097e-5	0.040801330734888425	Dowm	Down_Rest
NP_116259.2	Pnisr	arginine/serine-rich protein PNISR isoform a [Homo sapiens]	66625	-13.71946811	3.67228e-5	-1.663306987393819	0.0014628538610879525	0.18536010121884938	Dowm	Down_Rest
NP_001359007.1	Rev3l	DNA polymerase zeta catalytic subunit isoform a [Homo sapiens]	19714	-8.188514919	4.36427e-4	-1.750840187622774	0.003920539363810652	0.28781138751620916	Dowm	Down_Rest
NP_001181869.1	Dlc1	rho GTPase-activating protein 7 isoform 1 [Mus musculus]	50768	-12.28307978	4.701e-11	-1.7996225861278312	0.003678631958046486	0.2800666319639055	Dowm	Down_Rest
NP_001334291.1	Aig1	androgen-induced gene 1 protein isoform 2 [Mus musculus]	66253	-3.143653932	0.002012908	-1.8266973342949802	0.0056939704951572525	0.33329271761005885	Dowm	Down_Rest
NP_001185516.2	Nrxn3	neurexin 3 isoform 1 precursor [Mus musculus]	18191	-33.74945224	8.48398e-14	-4.357254024883549	0.001817109186340407	0.20505738737773807	Dowm	Down_Rest
NP_631883.2	Ogt	UDP-N-acetylglucosamine--peptide N-acetylglucosaminyltransferase 110 kDa subunit isoform 1 [Mus musculus]	108155	-1.264856059	7.67282e-5	-4.535053761761121	0.009315179947017941	0.4131408187312552	Dowm	Down_Rest
NP_002586.2	Cdk17	cyclin-dependent kinase 17 isoform 1 [Homo sapiens]	237459	-7.092538803	0.004564516	-5.770419670114334	0.009530359915828254	0.4156893254114658	Dowm	Down_Rest
NP_055524.3	Usp34	ubiquitin carboxyl-terminal hydrolase 34 [Homo sapiens]	17847	-8.882576789	5.52129e-6	-7.374599594611591	3.9893659086892087e-4	0.09313735596614069	Dowm	Down_Rest
NP_055524.3	Usp34	ubiquitin carboxyl-terminal hydrolase 34 [Homo sapiens]	17847	-7.942261819	1.38501e-6	-7.374599594611591	3.9893659086892087e-4	0.09313735596614069	Dowm	Down_Rest
NP_031916.1	Dyrk1a	dual specificity tyrosine-phosphorylation-regulated kinase 1A isoform 1 [Mus musculus]	13548	-5.366507063	8.72782e-4	-7.7384771463197435	3.71397665448839e-4	0.09141953535023173	Dowm	Down_Rest
NP_085098.1	Nbea	neurobeachin [Mus musculus]	26422	-36.4304717	9.15392e-5	-10.10762122536739	1.512950458909729e-10	8.512291553385825e-7	Dowm	Down_Rest
NP_005473.1	Pigk	GPI-anchor transamidase precursor [Homo sapiens]	329777	20.39414876	0.027251394	-7.738325505591587	9.057321541819115e-4	0.14863064650125168	UP	Down_Rest
NP_004761.2	Kcnb2	potassium voltage-gated channel subfamily B member 2 [Homo sapiens]	98741	60.85970558	0.001578211	-9.052105404294474	7.466499285099245e-8	1.6336700435797149e-4	UP	Down_Rest
