# Supplementary material for: Rest Induces a Distinct Transcriptional Program in the Nervous System of the Exercised L. stagnalis
Source: Int J Mol Sci. 2025 Jul 20;26(14):6970. doi: 10.3390/ijms26146970 (PMC12294990; doi:10.3390/ijms26146970)
Supplement: Supplementary file 1 [file ijms-26-06970-s001.zip › Transcripts_expr.csv]

isoform	qseqid	hit_prot_Hu_Mouse	hit_uniprot	descr	coding_transcripts	hit_its	FC_Exer	pvalue_Exer	FDR_Exer	FC_Rest	pvalue_Rest	FDR_Rest	pident_prot_HMR
TRINITY_DN944_c0_g2_i2	TRINITY_DN944_c0_g2_i2.p1	NP_951012.2	Q80U22	iporin isoform a [Mus musculus]	Protein coding transcripts	NA	-9.53278908523481	2.665550750934075e-17	3.20017112037617e-13	2.0487536953857797	0.0012557295554049993	0.17599876444864945	37.086
TRINITY_DN812_c0_g1_i4	TRINITY_DN812_c0_g1_i4.p1	NP_115612.4	Q86UV5	ubiquitin carboxyl-terminal hydrolase 48 isoform a [Homo sapiens]	Protein coding transcripts	NA	-4.085007639001671	1.0596784058654187e-10	2.782291622440243e-7	0.33756472921797437	0.40591885826999663	0.9674841632840442	47.917
TRINITY_DN1901_c0_g1_i23	TRINITY_DN1901_c0_g1_i23.p1	NP_036034.1	F1RWC3	tolloid-like protein 2 precursor [Mus musculus]	Protein coding transcripts	NA	9.72177166522578	1.5099521073311447e-20	5.94679537951298e-16	0.35972865743741267	0.35424315990036714	0.9551564856028375	23.224
TRINITY_DN2104_c0_g1_i3	TRINITY_DN2104_c0_g1_i3.p1	NP_663592.3	Q15751	probable E3 ubiquitin-protein ligase HERC1 [Mus musculus]	Protein coding transcripts	NA	-10.886843206998712	1.796953674504918e-19	3.538561175835085e-15	0.7325270813586361	0.21251370122252758	0.8845529073079715	48.338
TRINITY_DN1668_c0_g1_i6	TRINITY_DN1668_c0_g1_i6.p1	NP_035546.2	Q6DIC0	probable global transcription activator SNF2L2 isoform 1 [Mus musculus]	Protein coding transcripts	NA	-8.685987977546178	5.361142322704967e-12	2.3460358804156938e-8	0.9011769600186166	0.20197000865898238	0.8753554703302957	63.454
TRINITY_DN1882_c0_g1_i16	TRINITY_DN1882_c0_g1_i16.p1	NP_009166.2	O43592	exportin-T [Homo sapiens]	Protein coding transcripts	NA	2.609978470917312	1.2104724825464616e-9	2.150571483100091e-6	-0.46643815498831537	0.20579181001026284	0.878944446723747	51.018
TRINITY_DN10064_c0_g1_i5	TRINITY_DN10064_c0_g1_i5.p1	NP_001269609.1	Q6PAR5	GTPase-activating protein and VPS9 domain-containing protein 1 isoform 2 [Homo sapiens]	Protein coding transcripts	NA	-0.33158701032141985	0.5778649512641344	0.9751149233977181	-9.648463136810877	6.166289152398568e-17	2.428531319780652e-12	34.453
TRINITY_DN9812_c0_g1_i10	TRINITY_DN9812_c0_g1_i10.p1	NP_058622.1	Q5REG1	squamous cell carcinoma antigen recognized by T-cells 3 isoform 2 [Mus musculus]	Protein coding transcripts	NA	8.578244011083193	3.1445743548202875e-12	1.76922737700346e-8	-0.05538168732818664	0.8993842828953514	1	42.699
TRINITY_DN15655_c0_g1_i5	TRINITY_DN15655_c0_g1_i5.p1	NP_001020730.1	Q23045	transcription factor SOX-6 isoform 2 [Mus musculus]	Protein coding transcripts	NA	-8.349326701232002	8.926104568660122e-11	2.667594464701031e-7	0.6281226835199731	0.2645470400048857	0.9137140386561965	65.686
TRINITY_DN1880_c1_g1_i23	TRINITY_DN1880_c1_g1_i23.p1	NP_620714.2	A0JMD4	two pore calcium channel protein 2 [Homo sapiens]	Protein coding transcripts	NA	8.053352670660624	3.6123171531206333e-9	5.269166620685297e-6	-1.236416964730135	0.012550335528942403	0.4496698989508275	41.857
TRINITY_DN44831_c0_g1_i7	TRINITY_DN44831_c0_g1_i7.p1	NP_033543.2	NA	zinc finger matrin-type protein 3 [Mus musculus]	Protein coding transcripts	NA	7.7499038926658335	9.482612864567954e-11	2.667594464701031e-7	0.3421580104115739	0.3571576940803545	0.9563223490984478	48.837
TRINITY_DN3053_c0_g1_i9	TRINITY_DN3053_c0_g1_i9.p1	NP_005583.1	Q9V6K3	muscle, skeletal receptor tyrosine-protein kinase isoform 1 precursor [Homo sapiens]	Protein coding transcripts	NA	3.6118650162872497	8.528091029824618e-11	2.667594464701031e-7	-0.5838081690192235	0.2436900672915505	0.9037123174247044	55.472
TRINITY_DN1377_c0_g1_i7	TRINITY_DN1377_c0_g1_i7.p1	NP_067080.1	Q6WZ17	neuroglobin [Homo sapiens]	Protein coding transcripts	NA	7.583780613807474	7.552448352333614e-10	1.5836446092978374e-6	0.5831102270228374	0.1041612496108927	0.7720072556411296	24.648
TRINITY_DN132_c1_g1_i13	TRINITY_DN132_c1_g1_i13.p1	NP_001358118.1	Q9Z1N9	protein unc-13 homolog B isoform 6 [Homo sapiens]	Protein coding transcripts	NA	10.349852344049351	3.2502245788910925e-17	3.20017112037617e-13	0.42475043179370314	0.41948702701097595	0.9703551446465781	67.059
TRINITY_DN16260_c0_g1_i1	TRINITY_DN16260_c0_g1_i1.p1	NP_035714.3	Q24143	nuclear receptor subfamily 1 group D member 2 [Mus musculus]	Protein coding transcripts	NA	-1.2963468765288289	1.9662525069144167e-4	0.041695078150341125	0.8569859371364558	0.00686972163843723	0.3606883075996515	31.325
TRINITY_DN15506_c0_g1_i18	TRINITY_DN15506_c0_g1_i18.p1	NP_005637.3	Q13395	probable methyltransferase TARBP1 [Homo sapiens]	Protein coding transcripts	NA	8.08251527446432	2.2250648257269678e-10	5.154820770378288e-7	-0.09121812897592804	0.8427221882371851	1	29.914
TRINITY_DN3260_c0_g1_i19	TRINITY_DN3260_c0_g1_i19.p1	NP_766193.3	Q5ZMS6	tudor domain-containing protein 3 isoform 1 [Mus musculus]	Protein coding transcripts	NA	6.20777861313551	3.1242872827477405e-5	0.011288709205847432	-3.4455788397377596	0.004541048247920923	0.30686716240053086	36.829
TRINITY_DN28720_c0_g1_i13	TRINITY_DN28720_c0_g1_i13.p1	NP_001257903.1	Q4G0P3	hydrocephalus-inducing protein homolog isoform a [Homo sapiens]	Protein coding transcripts	NA	-8.686503776563564	4.30458974478025e-9	5.84592974166984e-6	1.580823145919835	0.07068041114525514	0.7136219438327533	41.838
TRINITY_DN1033_c1_g2_i8	TRINITY_DN1033_c1_g2_i8.p2	NP_055952.2	Q641A2	protein EFR3 homolog A isoform 1 [Homo sapiens]	Protein coding transcripts	NA	-0.8933337050318484	0.10071825037822849	0.8041002304939872	1.5233638389303625	1.636230771102431e-5	0.014320291708688478	40.265
TRINITY_DN549_c1_g1_i2	TRINITY_DN549_c1_g1_i2.p1	NP_000678.1	O93477	adenosylhomocysteinase isoform 1 [Homo sapiens]	Protein coding transcripts	NA	0.9174870812689259	9.752529831358662e-4	0.11178778264254732	-0.7255582220930454	0.011008871044845997	0.4336541547186166	83.425
TRINITY_DN2245_c0_g1_i13	TRINITY_DN2245_c0_g1_i13.p1	NP_055726.4	Q2M2I8	AP2-associated protein kinase 1 isoform 1 [Homo sapiens]	Protein coding transcripts	NA	-3.841779650434126	2.3679106731285783e-8	2.5904942764026647e-5	0.7204639237509867	0.11094443616578671	0.7813225101960989	56.633
TRINITY_DN4618_c1_g1_i8	TRINITY_DN4618_c1_g1_i8.p1	NP_034747.2	Q9EQW7	kinesin-like protein KIF13A [Mus musculus]	Protein coding transcripts	NA	-4.954242879659173	8.166228093788559e-10	1.5836446092978374e-6	0.8529754004420379	0.15665141704478683	0.8384513876182775	48.322
TRINITY_DN2245_c0_g1_i12	TRINITY_DN2245_c0_g1_i12.p1	NP_942595.1	F1MH24	BMP-2-inducible protein kinase isoform a [Homo sapiens]	Protein coding transcripts	NA	8.3999963173072	1.1890389704362658e-11	4.6829110811661894e-8	0.7149430881736613	0.10654201862026835	0.775466801208769	58.146
TRINITY_DN28042_c0_g1_i12	TRINITY_DN28042_c0_g1_i12.p1	NP_080744.1	P56383	ATP synthase F(0) complex subunit C2, mitochondrial precursor [Mus musculus]	Protein coding transcripts	NA	0.08081271078526997	0.7675239363343622	0.9953576007175421	-1.316891758937717	1.6311695984917786e-6	0.002141399448900007	54.206
TRINITY_DN1377_c0_g1_i2	TRINITY_DN1377_c0_g1_i2.p1	NP_067080.1	Q6WZ17	neuroglobin [Homo sapiens]	Protein coding transcripts	NA	-5.28116449215036	4.029709003872195e-6	0.002174055608335651	1.5655971373342454	0.06799508331866187	0.70511618633818	24.648
TRINITY_DN1139_c0_g1_i21	TRINITY_DN1139_c0_g1_i21.p1	NP_004425.2	O00423	echinoderm microtubule-associated protein-like 1 isoform b [Homo sapiens]	Protein coding transcripts	NA	-5.087057563714959	1.4817291411905025e-8	1.823638140520211e-5	0.6138067267612872	0.3285314466682837	0.9472322279443326	55.794
TRINITY_DN7988_c0_g1_i12	TRINITY_DN7988_c0_g1_i12.p2	NP_001074512.1	Q6PB44	tyrosine-protein phosphatase non-receptor type 23 [Mus musculus]	Protein coding transcripts	NA	-5.623407576271017	7.560423789130261e-5	0.021708937385544285	1.2958825616232077	0.22403681889503152	0.8909525091693751	52.513
TRINITY_DN1747_c0_g1_i25	TRINITY_DN1747_c0_g1_i25.p1	NP_001369612.1	O16011	muscleblind-like protein 2 isoform 10 [Homo sapiens]	Protein coding transcripts	NA	-1.0728285363268408	0.006756483559378998	0.30776210806978294	1.3079775886553862	5.831614058557544e-4	0.12123537874227927	62.887
TRINITY_DN4316_c0_g2_i5	TRINITY_DN4316_c0_g2_i5.p1	NP_598912.5	Q6TGS6	tyrosine--tRNA ligase, cytoplasmic [Mus musculus]	Protein coding transcripts	NA	0.326191839138236	0.49810120323256957	0.9644858801472156	-2.875725539162625	1.76347972273541e-7	2.8938702250088077e-4	70.25
TRINITY_DN3477_c0_g1_i4	TRINITY_DN3477_c0_g1_i4.p1	NP_001257889.1	Q6NUH3	nitric oxide synthase-interacting protein isoform 1 [Homo sapiens]	Protein coding transcripts	NA	0.15855605250689314	0.5356391466012921	0.9691468732926057	-1.142462450820756	9.302337224231685e-6	0.009393929467670273	54.934
TRINITY_DN8600_c0_g1_i1	TRINITY_DN8600_c0_g1_i1.p1	NP_033868.3	Q86GC8	cholinesterase precursor [Mus musculus]	Protein coding transcripts	NA	-2.074805417244393	4.521044502824562e-5	0.014594821040921519	0.7278142371946199	0.08314807336600169	0.7459386839211615	39.292
TRINITY_DN295_c2_g1_i2	TRINITY_DN295_c2_g1_i2.p1	NP_766638.2	Q8IWY4	signal peptide, CUB and EGF-like domain-containing protein 1 precursor [Homo sapiens]	Transcripts with ITS	AY372365.1	1.5794610789928416	0.4305707712649451	0.9571199425346113	-8.142440920892302	0.0016487111453945282	0.19440969985095238	44.702
TRINITY_DN20556_c2_g1_i12	TRINITY_DN20556_c2_g1_i12.p1	NP_001034765.2	P59889	zinc transporter ZIP2 [Mus musculus]	Protein coding transcripts	NA	-4.822029965402709	3.536150686979879e-5	0.012008207665120672	0.9169090056792083	0.1331881074261684	0.8133819525900633	32.09
TRINITY_DN7992_c0_g1_i5	TRINITY_DN7992_c0_g1_i5.p2	NP_001078824.1	Q8IN94	AT-rich interactive domain-containing protein 1B [Mus musculus]	Protein coding transcripts	NA	-3.6911440428112896	3.6901179872469408e-6	0.0020184945390240767	0.9732056847577581	0.14830197371333756	0.82921171162578855	47.024
TRINITY_DN3069_c0_g1_i4	TRINITY_DN3069_c0_g1_i4.p1	NP_075806.2	Q9ES39	nuclear distribution protein nudE homolog 1 isoform a [Mus musculus]	Protein coding transcripts	NA	0.7327960531209343	0.4860238154439394	0.9620446238238837	-10.006613261233536	1.2507735245280997e-8	4.593477943132952e-5	52.222
TRINITY_DN2553_c0_g1_i15	TRINITY_DN2553_c0_g1_i15.p1	NP_796102.2	Q8BP00	IQ calmodulin-binding motif-containing protein 1 [Mus musculus]	Protein coding transcripts	NA	3.6365640335042415	3.5732087775340003e-9	5.269166620685297e-6	-0.8373184889036686	0.05754136769958812	0.6793668678948623	32.474
TRINITY_DN121882_c0_g1_i2	TRINITY_DN121882_c0_g1_i2.p1	NP_071302.2	Q9ESS0	dual specificity protein phosphatase 10 [Mus musculus]	Protein coding transcripts	NA	-6.143542613278195	7.027145068161504e-4	0.09318420247962042	1.5717371472697126	0.025135643239272733	0.554900321376411	32.37
TRINITY_DN2570_c0_g1_i5	TRINITY_DN2570_c0_g1_i5.p1	NP_032116.4	P23824	endothelial transcription factor GATA-2 [Mus musculus]	Protein coding transcripts	NA	-3.7954328655114686	6.707874139176352e-5	0.020013857204342532	1.6111721186972738	0.04809159117065128	0.6544710527522218	43.943
TRINITY_DN3198_c1_g1_i1	TRINITY_DN3198_c1_g1_i1.p1	NP_031645.2	P22682	E3 ubiquitin-protein ligase CBL [Mus musculus]	Protein coding transcripts	NA	3.1941777023196787	2.0610417288638425e-5	0.008117206744957356	-0.9985204598329728	0.10361482706003344	0.7716976452704685	68.528
TRINITY_DN2515_c0_g1_i5	TRINITY_DN2515_c0_g1_i5.p1	NP_002261.3	Q92973	transportin-1 isoform 1 [Homo sapiens]	Protein coding transcripts	NA	0.14474943098394816	0.6932296660331526	0.9884742743470128	-2.046774425032319	1.138695239749023e-7	2.2545946892643442e-4	76.867
TRINITY_DN3573_c0_g1_i4	TRINITY_DN3573_c0_g1_i4.p1	NP_001292604.1	Q9XSC3	WD repeat-containing protein 44 [Mus musculus]	Protein coding transcripts	NA	-4.955477555252561	4.125384982440001e-4	0.06577901301555344	2.113980855951928	0.07865626118657769	0.7351205957693819	54.207
TRINITY_DN663_c0_g1_i12	TRINITY_DN663_c0_g1_i12.p1	NP_663599.3	Q7L945	zinc finger protein 709 [Mus musculus]	Protein coding transcripts	NA	-1.454032258830113	0.0019490246266810568	0.16228411394758296	1.273683576487943	0.004352179538766578	0.30337387425625295	44.608
TRINITY_DN1518_c0_g1_i14	TRINITY_DN1518_c0_g1_i14.p1	NP_035883.2	P10076	zinc finger protein 26 [Mus musculus]	Protein coding transcripts	NA	4.514396438776101	4.013883461506494e-12	1.9760348280996468e-8	-0.4089598369409637	0.38561252208615404	0.962482246765977	34.454
TRINITY_DN10409_c0_g1_i5	TRINITY_DN10409_c0_g1_i5.p2	NP_001032248.1	NA	acyl-coenzyme A thioesterase 9, mitochondrial isoform a precursor [Homo sapiens]	Protein coding transcripts	NA	7.56887431678532	1.0618232732636397e-8	1.3489950901359738e-5	0.32421636202823273	0.5169768914043447	0.9878317268705523	47.103
TRINITY_DN2149_c0_g1_i2	TRINITY_DN2149_c0_g1_i2.p1	NP_808881.3	O74874	2',5'-phosphodiesterase 12 isoform 1 precursor [Homo sapiens]	Protein coding transcripts	NA	-2.8896062334980863	4.360240464946931e-6	0.002310198223254233	0.6251279597126943	0.2644793044259701	0.9137140386561965	30.836
TRINITY_DN3677_c1_g1_i14	TRINITY_DN3677_c1_g1_i14.p1	NP_821067.1	Q28717	serine/threonine-protein phosphatase 2A activator isoform b [Homo sapiens]	Protein coding transcripts	NA	7.661768670043575	1.6720500741636374e-8	1.881486289167448e-5	0.14870959938023512	0.7610849768239282	1	59.136
TRINITY_DN1087_c0_g1_i6	TRINITY_DN1087_c0_g1_i6.p1	NP_035161.2	Q60716	prolyl 4-hydroxylase subunit alpha-2 isoform 2 precursor [Mus musculus]	Protein coding transcripts	NA	1.754251714164524	1.1939310960036746e-4	0.029950179799368613	-0.9008537699575444	0.04496461621524972	0.6469345521388178	50.192
TRINITY_DN15501_c0_g1_i4	TRINITY_DN15501_c0_g1_i4.p1	NP_035279.2	P52014	peptidyl-prolyl cis-trans isomerase B precursor [Mus musculus]	Protein coding transcripts	NA	0.7231378831841115	0.010480931599716553	0.3728024970303929	-0.5584753528107547	0.04862682935806263	0.6576645080487428	64.417
TRINITY_DN11073_c0_g1_i14	TRINITY_DN11073_c0_g1_i14.p1	NP_032939.1	Q7YSW8	serine/threonine-protein phosphatase 2B catalytic subunit alpha isoform isoform 1 [Mus musculus]	Protein coding transcripts	NA	8.155945499208409	4.222313879767959e-9	5.84592974166984e-6	0.03406590479357726	0.9750341943796249	1	36.042
TRINITY_DN13397_c0_g1_i4	TRINITY_DN13397_c0_g1_i4.p1	NP_001120680.1	Q6N021	methylcytosine dioxygenase TET2 isoform a [Homo sapiens]	Protein coding transcripts	NA	-2.217073504070779	2.0750896160634026e-4	0.04191042535335438	1.222849925261971	0.02970452189991714	0.581163880032954	53.151
TRINITY_DN1367_c0_g1_i14	TRINITY_DN1367_c0_g1_i14.p1	NP_079757.2	A2A5Z6	E3 ubiquitin-protein ligase SMURF2 isoform 1 [Mus musculus]	Protein coding transcripts	NA	-4.074258503849471	8.079577864180177e-6	0.003700070867475257	1.023527031491002	0.09818423649365964	0.7646075973544103	63.378
TRINITY_DN6053_c0_g1_i12	TRINITY_DN6053_c0_g1_i12.p3	NP_033041.3	F1Q8K0	DNA repair and recombination protein RAD54-like [Mus musculus]	Protein coding transcripts	NA	1.051452303270925	0.00289378487047047	0.20029670182532336	-0.7770304155696786	0.02306171930563627	0.5466653902766061	68.011
TRINITY_DN4594_c3_g1_i4	TRINITY_DN4594_c3_g1_i4.p1	NP_033931.4	Q92051	carbonic anhydrase 2 [Mus musculus]	Transcripts with ITS	FJ957901.1	-1.011510933102755	0.003183449611702764	0.211148208764624	0.5928453136362872	0.05149493724053208	0.664563006069005	49.621
TRINITY_DN1569_c1_g1_i10	TRINITY_DN1569_c1_g1_i10.p1	NP_080445.1	Q7ZWP1	FERM domain-containing protein 8 [Mus musculus]	Protein coding transcripts	NA	0.5174793500169226	0.06636371975521171	0.7115896375821558	-0.8528399056143208	0.002683149816670937	0.2372130237403545	30.811
TRINITY_DN3555_c1_g1_i13	TRINITY_DN3555_c1_g1_i13.p1	NP_001357526.1	P98198	phospholipid-transporting ATPase ID isoform e [Homo sapiens]	Protein coding transcripts	NA	-7.929027527028293	2.128399581848789e-7	1.9846581019376298e-4	0.22265795841676864	0.7604368825589676	1	57.585
TRINITY_DN426_c1_g2_i1	TRINITY_DN426_c1_g2_i1.p1	NP_001191304.1	P17342	atrial natriuretic peptide receptor 3 isoform 1 precursor [Homo sapiens]	Protein coding transcripts	NA	-1.2750507647130398	0.001698418835099176	0.1528329004161298	0.8136995355600125	0.029100685237800124	0.5778181985533454	29.88
TRINITY_DN25088_c1_g1_i3	TRINITY_DN25088_c1_g1_i3.p1	NP_001346378.1	Q9JJH2	probable G-protein coupled receptor 173 [Mus musculus]	Protein coding transcripts	NA	-2.184965324724483	2.726126724836795e-4	0.0500030317137071	0.9307209341797544	0.06906312768047712	0.7093319039335723	36.517
TRINITY_DN6857_c0_g2_i3	TRINITY_DN6857_c0_g2_i3.p1	NP_032223.2	P06144	histone H1.0 [Mus musculus]	Protein coding transcripts	NA	0.5924685887003489	0.07249921386276469	0.7313940747338212	-1.0898073406694575	0.001118836401463612	0.1656550858467778	45.333
TRINITY_DN421_c2_g1_i11	TRINITY_DN421_c2_g1_i11.p1	NP_001278344.1	O15550	lysine-specific demethylase 6A isoform 1 [Homo sapiens]	Protein coding transcripts	NA	-1.0198936894977004	0.06165069218048003	0.6970136035442541	1.3241715797533553	5.966504831524188e-4	0.12175379600246042	69.33
TRINITY_DN303_c0_g1_i2	TRINITY_DN303_c0_g1_i2.p1	NP_963890.2	Q08289	voltage-dependent L-type calcium channel subunit beta-2 isoform 2 [Homo sapiens]	Protein coding transcripts	NA	-1.280629241652997	1.8050921830099715e-4	0.03993918569419366	0.352685100432918	0.2525846769322032	0.9087348411075735	58.594
TRINITY_DN28_c0_g1_i9	TRINITY_DN28_c0_g1_i9.p1	NP_001243556.1	Q8IWQ3	serine/threonine-protein kinase BRSK2 isoform 1 [Homo sapiens]	Protein coding transcripts	NA	-2.390004867822472	2.0740516302266177e-4	0.04191042535335438	0.9920684980077443	0.06866813540227767	0.7085358714131526	62.519
TRINITY_DN2764_c0_g1_i3	TRINITY_DN2764_c0_g1_i3.p1	NP_536716.2	P46023	relaxin receptor 2 isoform 1 precursor [Mus musculus]	Protein coding transcripts	NA	-2.317754640406334	1.0997167174406774e-5	0.004866431820189174	0.44246438556210793	0.35209489930740306	0.9543432822457174	29.501
TRINITY_DN3940_c1_g1_i8	TRINITY_DN3940_c1_g1_i8.p1	NP_078893.2	Q5VYS8	terminal uridylyltransferase 7 isoform 1 [Homo sapiens]	Protein coding transcripts	NA	-7.881672740920192	1.123569323244657e-6	7.597530304516731e-4	0.16919401439457749	0.847134203487783	1	33.25
TRINITY_DN145_c0_g1_i34	TRINITY_DN145_c0_g1_i34.p1	NP_598677.1	Q4G061	eukaryotic translation initiation factor 3 subunit B [Mus musculus]	Protein coding transcripts	NA	0.4108695716604489	0.1428132479987205	0.857194184629456	-0.7860606681793805	0.005176739799357209	0.3200639250516238	59.938
TRINITY_DN790_c1_g1_i13	TRINITY_DN790_c1_g1_i13.p1	NP_001371085.1	P57721	poly(rC)-binding protein 3 isoform 1 [Homo sapiens]	Protein coding transcripts	NA	-6.947597713578907	0.00437826125971065	0.24927746861139613	3.606038694475875	0.021252351132903368	0.5400016754956557	52.139
TRINITY_DN20525_c0_g1_i2	TRINITY_DN20525_c0_g1_i2.p1	NP_009193.2	O43084	Parkinson disease protein 7 [Homo sapiens]	Protein coding transcripts	NA	0.24480014184282564	0.352203825668521	0.9499368971693912	-0.7640249416720816	0.0038646513749248175	0.28781138751620916	24.118
TRINITY_DN3371_c1_g1_i8	TRINITY_DN3371_c1_g1_i8.p1	NP_001354728.1	A7E2V4	zinc finger SWIM domain-containing protein 8 isoform 4 [Homo sapiens]	Protein coding transcripts	NA	5.0993324939806755	1.6371397957651416e-8	1.881486289167448e-5	0.5713102806122929	0.1534966703344367	0.833668569666096	42.917
TRINITY_DN887_c0_g1_i17	TRINITY_DN887_c0_g1_i17.p1	NP_001842.3	P20849	collagen alpha-1(IX) chain isoform 1 precursor [Homo sapiens]	Protein coding transcripts	NA	-1.6361858684858777	7.563448896653772e-4	0.0957809875710007	0.8801145895740238	0.049222296510704144	0.6602668627307552	33.785
TRINITY_DN294_c0_g1_i33	TRINITY_DN294_c0_g1_i33.p1	NP_004637.1	O60500	nephrin precursor [Homo sapiens]	Transcripts with ITS	KY962518.1	5.522462621955398	8.919536890185627e-7	6.387037106964922e-4	0.21700873523412967	0.7893394108311287	1	29.066
TRINITY_DN101_c0_g1_i14	TRINITY_DN101_c0_g1_i14.p1	NP_036596.3	O43897	tolloid-like protein 1 isoform 1 precursor [Homo sapiens]	Protein coding transcripts	NA	1.022537534679108	0.020625621654340634	0.4832871014178462	-1.0959186426161822	0.004233340712476153	0.2993283494078291	24.638
TRINITY_DN8_c0_g1_i19	TRINITY_DN8_c0_g1_i19.p1	NP_000160.1	P06280	alpha-galactosidase A precursor [Homo sapiens]	Protein coding transcripts	NA	0.34050083790155733	0.3148729704787421	0.9424142370349142	-1.41472199520722	3.94377719588695e-5	0.026059807149497075	66.049
TRINITY_DN489_c1_g1_i3	TRINITY_DN489_c1_g1_i3.p1	NP_659092.1	Q5F452	myotubularin-related protein 6 [Mus musculus]	Protein coding transcripts	NA	-2.459177735428927	3.005900687945942e-4	0.05308717161168743	1.2148684194222856	0.04442330956949495	0.6446960223000104	57.435
TRINITY_DN5636_c0_g1_i9	TRINITY_DN5636_c0_g1_i9.p1	NP_031502.1	P61210	ADP-ribosylation factor 1 [Mus musculus]	Protein coding transcripts	NA	1.4638754504875386	8.078424504260212e-4	0.10005052536974346	-0.856414167134393	0.02787410815420033	0.5734959959256398	53.216
TRINITY_DN2454_c1_g1_i6	TRINITY_DN2454_c1_g1_i6.p1	NP_001357113.1	Q9BQS2	synaptotagmin-15 isoform 3 [Homo sapiens]	Protein coding transcripts	NA	-0.8631309674471991	0.05402957862124579	0.6729604441553271	1.1693878280189034	0.0025423962732163945	0.2354902420107673	42.667
TRINITY_DN7397_c0_g1_i1	TRINITY_DN7397_c0_g1_i1.p1	NP_055639.2	O94868	F-BAR and double SH3 domains protein 2 [Homo sapiens]	Protein coding transcripts	NA	-1.3072728622603214	0.0038082218877850474	0.2312131131699894	1.0793815082440543	0.01222169302930583	0.4458847231161592	38.324
TRINITY_DN9895_c0_g1_i15	TRINITY_DN9895_c0_g1_i15.p1	NP_001103620.1	P27808	alpha-1,3-mannosyl-glycoprotein 2-beta-N-acetylglucosaminyltransferase [Mus musculus]	Protein coding transcripts	NA	7.840275617941596	2.930202903416418e-8	3.119003004004114e-5	0.18343964352076164	0.7468958685600714	1	55.357
TRINITY_DN1668_c0_g1_i10	TRINITY_DN1668_c0_g1_i10.p2	NP_001167549.1	Q3TKT4	transcription activator BRG1 isoform 1 [Mus musculus]	Protein coding transcripts	NA	4.803058996768544	0.007298082949016134	0.31809859219822517	-7.612380564375364	0.0017851322600698147	0.20344410976012944	84.543
TRINITY_DN4542_c0_g1_i4	TRINITY_DN4542_c0_g1_i4.p1	NP_002865.1	P54727	UV excision repair protein RAD23 homolog B isoform 1 [Homo sapiens]	Protein coding transcripts	NA	0.12434068678724916	0.7311705068437934	0.99225725804517	-1.6771004120639148	3.4181654819781733e-6	0.004206907166944637	57.812
TRINITY_DN8085_c0_g1_i6	TRINITY_DN8085_c0_g1_i6.p2	NP_001354650.1	O70589	peripheral plasma membrane protein CASK isoform 4 [Homo sapiens]	Protein coding transcripts	NA	-1.5135150855794082	5.38647084864667e-4	0.0799291363079533	0.7065954726493288	0.07754631379768555	0.7318951863600852	64.488
TRINITY_DN17363_c0_g1_i8	TRINITY_DN17363_c0_g1_i8.p1	NP_002005.1	P27124	peptidyl-prolyl cis-trans isomerase FKBP4 [Homo sapiens]	Protein coding transcripts	NA	0.6840023494575864	0.04894528673094547	0.6514215562400385	-0.964563799343615	0.002690247444724649	0.2372130237403545	32.301
TRINITY_DN5689_c0_g1_i4	TRINITY_DN5689_c0_g1_i4.p1	NP_067080.1	Q6WZ20	neuroglobin [Homo sapiens]	Protein coding transcripts	NA	1.387250628115803	2.187960748659492e-4	0.04346668863977236	-0.3428738769377656	0.3159797629089477	0.9416072001867006	28.671
TRINITY_DN4156_c0_g1_i8	TRINITY_DN4156_c0_g1_i8.p1	NP_001074759.1	Q3TLH4	protein PRRC2C [Mus musculus]	Protein coding transcripts	NA	-0.36855714515117327	0.19298357594392687	0.897788052017465	0.771058265318816	0.006024784512259224	0.34054966648003465	30.303
TRINITY_DN4154_c0_g2_i1	TRINITY_DN4154_c0_g2_i1.p1	NP_060476.2	Q5ZKW0	mitochondrial tRNA-specific 2-thiouridylase 1 isoform a [Homo sapiens]	Protein coding transcripts	NA	0.7803928603420078	0.007830726970365558	0.3316186569901905	-0.5382916030000063	0.06901813960371216	0.7093319039335723	48.492
TRINITY_DN32655_c0_g1_i3	TRINITY_DN32655_c0_g1_i3.p1	NP_006419.2	Q2HJJ1	39S ribosomal protein L28, mitochondrial [Homo sapiens]	Protein coding transcripts	NA	0.20356413801646125	0.4681533732501465	0.9618984105791343	-1.083680293208073	1.6695275863891107e-4	0.05717623866291194	46.575
TRINITY_DN29763_c0_g1_i21	TRINITY_DN29763_c0_g1_i21.p1	NP_001080.2	Q99758	phospholipid-transporting ATPase ABCA3 [Homo sapiens]	Protein coding transcripts	NA	-9.431862994868311	1.134333106942139e-5	0.004963841675978801	1.6445577059994272	0.18922060302901444	0.8646262758484908	43.775
TRINITY_DN2520_c0_g1_i5	TRINITY_DN2520_c0_g1_i5.p1	NP_003084.1	Q298E0	U1 small nuclear ribonucleoprotein C [Homo sapiens]	Protein coding transcripts	NA	0.3226891812497897	0.25393437963583454	0.9257375780922483	-0.9799623210015777	7.266758263723036e-4	0.13464365036886422	82.258
TRINITY_DN3877_c0_g1_i8	TRINITY_DN3877_c0_g1_i8.p1	NP_001008550.1	E1BLZ4	zinc finger FYVE domain-containing protein 26 [Mus musculus]	Protein coding transcripts	NA	-8.05260527261196	4.3993719973610475e-6	0.002310198223254233	0.6337503978897364	0.4858729015197209	0.9846919307084604	29.49
TRINITY_DN3337_c0_g1_i21	TRINITY_DN3337_c0_g1_i21.p1	NP_113614.1	Q9BQI0	allograft inflammatory factor 1-like isoform 1 [Homo sapiens]	Protein coding transcripts	NA	0.2188311206757965	0.4333249204047881	0.9576991082376228	-0.9149860385426889	0.001169506952601484	0.1693377272840325	49.645
TRINITY_DN1937_c0_g1_i12	TRINITY_DN1937_c0_g1_i12.p1	NP_082191.1	P63009	AP-2 complex subunit beta isoform b [Mus musculus]	Protein coding transcripts	NA	0.8260416424230057	0.016409540381085205	0.4375581167018685	-0.6803481809551324	0.03226395955030277	0.5951132193711065	84.793
TRINITY_DN4697_c0_g2_i5	TRINITY_DN4697_c0_g2_i5.p1	NP_001273510.1	Q63625	PHD and RING finger domain-containing protein 1 isoform 1 [Homo sapiens]	Protein coding transcripts	NA	-0.2991412742784085	0.23248905220049837	0.9212407287347573	0.6817555144690283	0.00469433047153368	0.31020387800483634	45.775
TRINITY_DN2968_c0_g3_i7	TRINITY_DN2968_c0_g3_i7.p1	NP_006653.2	Q6ZRS2	helicase SRCAP [Homo sapiens]	Protein coding transcripts	NA	10.476562917923566	7.601808861696126e-11	2.667594464701031e-7	0.47085846659600156	0.5437076365587673	0.9911536756535684	80.053
TRINITY_DN24587_c0_g1_i4	TRINITY_DN24587_c0_g1_i4.p1	NP_001276033.1	P14314	glucosidase 2 subunit beta isoform 3 precursor [Homo sapiens]	Protein coding transcripts	NA	0.35574927603412704	0.18992303114964643	0.8948323755835632	-0.8224666120437741	0.0027388228509351627	0.2391702863885376	42.136
TRINITY_DN288_c0_g2_i11	TRINITY_DN288_c0_g2_i11.p1	NP_085098.1	Q9W4E2	neurobeachin [Mus musculus]	Protein coding transcripts	NA	-0.41892330676835726	0.6301514228073095	0.9811313105610191	-10.10762122536739	1.512950458909729e-10	8.512291553385825e-7	61.194
TRINITY_DN9161_c0_g2_i8	TRINITY_DN9161_c0_g2_i8.p1	NP_002788.1	P28075	proteasome subunit beta type-5 isoform 1 [Homo sapiens]	Protein coding transcripts	NA	0.10059500755708649	0.7186472734933718	0.9914924775155514	-1.1012855445740672	1.1221708738941209e-4	0.045562451234480474	62.909
TRINITY_DN61287_c0_g1_i4	TRINITY_DN61287_c0_g1_i4.p1	NP_001346231.1	Q6NV04	2-hydroxyacyl-CoA lyase 2 isoform 2 [Mus musculus]	Protein coding transcripts	NA	3.033689959510119	3.107614798465436e-7	2.6773519848053264e-4	-1.0151345325199714	0.0307855841902514	0.5881515472242491	63.072
TRINITY_DN7071_c0_g1_i12	TRINITY_DN7071_c0_g1_i12.p1	NP_665701.1	Q9DCT6	chromatin complexes subunit BAP18 isoform 2 [Mus musculus]	Protein coding transcripts	NA	8.199418849477638	5.697838780429602e-4	0.08178070929541593	-3.15540822322746	0.018551387885259802	0.5154428712017671	54.651
TRINITY_DN1264_c0_g1_i11	TRINITY_DN1264_c0_g1_i11.p2	NP_065107.1	Q5RD58	protein C12orf4 isoform a [Homo sapiens]	Protein coding transcripts	NA	-8.263566943156775	7.565861646663908e-6	0.0035055752363789567	0.9110350032478043	0.3564344110615527	0.9559481935325167	37.696
TRINITY_DN5637_c0_g2_i1	TRINITY_DN5637_c0_g2_i1.p1	NP_032406.1	Q04998	inhibin beta A chain preproprotein [Mus musculus]	Protein coding transcripts	NA	-1.0458774740280568	0.020360522832804255	0.4813198266789693	1.2658639726202814	0.003789271569885557	0.28589400672102067	22.348
TRINITY_DN2118_c0_g1_i2	TRINITY_DN2118_c0_g1_i2.p1	NP_001156001.1	Q9P2D6	protein FAM135A isoform c [Homo sapiens]	Protein coding transcripts	NA	-2.2930381815830088	3.666852277793988e-5	0.012238585602426983	0.5631755391336607	0.2568047988708675	0.9114175181337519	64.423
TRINITY_DN4930_c0_g1_i10	TRINITY_DN4930_c0_g1_i10.p1	NP_001074491.1	Q8C753	katanin-interacting protein isoform 1 [Mus musculus]	Protein coding transcripts	NA	0.21829195658239722	0.7729418060978053	0.9960903735105727	-4.520339674932235	4.1241573183561035e-7	6.49703247304547e-4	59.184
TRINITY_DN4569_c0_g1_i8	TRINITY_DN4569_c0_g1_i8.p1	NP_055959.2	Q9C0B9	zinc finger CCHC domain-containing protein 14 [Homo sapiens]	Protein coding transcripts	NA	-9.040176681149363	1.7730180281560198e-6	0.001108389555887249	0.4621909644098554	0.6556233958100574	1	32.89
TRINITY_DN6023_c0_g2_i3	TRINITY_DN6023_c0_g2_i3.p1	NP_005712.1	A0A1L8EV45	actin-related protein 3 isoform 1 [Homo sapiens]	Protein coding transcripts	NA	1.631475329455942	0.004271721319544016	0.24743244784951432	-1.4573413823031707	0.011208498944925257	0.434010394258656	85.953
TRINITY_DN1610_c0_g1_i10	TRINITY_DN1610_c0_g1_i10.p1	NP_001156957.1	P58375	60S ribosomal protein L30 [Mus musculus]	Protein coding transcripts	NA	0.4585933823309508	0.1414279002534133	0.8552596036946968	-0.8839235869400143	0.004838826655133791	0.3139577413274946	81.081
TRINITY_DN5044_c0_g1_i2	TRINITY_DN5044_c0_g1_i2.p1	NP_006169.2	P46461	vesicle-fusing ATPase [Homo sapiens]	Protein coding transcripts	NA	-3.9275947705944545	0.020185364239590123	0.4789038465132635	3.410537999080712	0.03052394648263253	0.5869760950254265	68.207
TRINITY_DN21513_c0_g1_i5	TRINITY_DN21513_c0_g1_i5.p1	NP_002945.1	P79781	ubiquitin-40S ribosomal protein S27a precursor [Homo sapiens]	Protein coding transcripts	NA	0.5285424480439127	0.11074251441348802	0.8216402854091683	-0.9502718232217223	0.004407494220883058	0.3046253223964465	90.826
TRINITY_DN915_c0_g1_i6	TRINITY_DN915_c0_g1_i6.p1	NP_084542.2	Q62784	inositol polyphosphate-4-phosphatase type I A isoform 1 [Mus musculus]	Protein coding transcripts	NA	-5.301839456386374	1.693074862612429e-10	4.1675037743204944e-7	-0.6344947049195058	0.29787668513152693	0.9334029996309863	32.787
TRINITY_DN2908_c0_g1_i1	TRINITY_DN2908_c0_g1_i1.p1	NP_598694.3	Q9GMB0	dolichyl-diphosphooligosaccharide--protein glycosyltransferase subunit 1 precursor [Mus musculus]	Protein coding transcripts	NA	0.5203013064719924	0.1179058673763373	0.8265138505288286	-1.1130255339414146	0.0018067282492944781	0.20447179704084403	63.819
TRINITY_DN7889_c1_g2_i1	TRINITY_DN7889_c1_g2_i1.p1	NP_003097.1	Q6P0E1	transcription factor SOX-2 [Homo sapiens]	Protein coding transcripts	NA	-1.178224078725506	0.02740857217444292	0.5356260255678348	1.2958251480153895	0.005043968587926867	0.31784265418705876	47.022
TRINITY_DN4697_c0_g1_i4	TRINITY_DN4697_c0_g1_i4.p1	NP_001074587.1	A6H619	PHD and RING finger domain-containing protein 1 [Mus musculus]	Protein coding transcripts	NA	-0.9818350054030882	0.00423297122261278	0.24697976093538032	0.5867627935875716	0.06724404321996971	0.7049083761309286	36.332
TRINITY_DN2252_c0_g1_i2	TRINITY_DN2252_c0_g1_i2.p1	NP_872579.2	Q9W0T1	nucleosome-remodeling factor subunit BPTF isoform 1 [Homo sapiens]	Protein coding transcripts	NA	-1.4232930663040562	8.123612074314814e-5	0.022662942580777657	0.3050110930851641	0.38186881900765063	0.9611465435218443	51.202
TRINITY_DN2908_c0_g1_i9	TRINITY_DN2908_c0_g1_i9.p1	NP_598694.3	Q91YQ5	dolichyl-diphosphooligosaccharide--protein glycosyltransferase subunit 1 precursor [Mus musculus]	Protein coding transcripts	NA	0.5449461556633174	0.12742983730903257	0.8381257035034967	-1.1966719245633357	0.0010335390572438095	0.1583848335816739	69.484
TRINITY_DN698_c0_g1_i27	TRINITY_DN698_c0_g1_i27.p2	NP_062645.2	Q9Z206	neuroepithelial cell-transforming gene 1 protein isoform 1 [Mus musculus]	Protein coding transcripts	NA	-2.6757219885846886	4.8666047035588875e-5	0.015333308771597057	0.6564223666925157	0.2824076342576518	0.9226473362251555	42.615
TRINITY_DN1272_c0_g2_i1	TRINITY_DN1272_c0_g2_i1.p1	NP_034429.1	Q60648	ganglioside GM2 activator precursor [Mus musculus]	Protein coding transcripts	NA	0.2816518891056653	0.2778618626514635	0.9352738523024654	-0.7451054167365021	0.004329538218674131	0.3028677321567708	34.706
TRINITY_DN9443_c0_g1_i11	TRINITY_DN9443_c0_g1_i11.p1	NP_002085.3	Q8R050	eukaryotic peptide chain release factor GTP-binding subunit ERF3A isoform 1 [Homo sapiens]	Protein coding transcripts	NA	0.3794581864895557	0.1545786837122532	0.8642370743296881	-0.7025352879579877	0.008219382220679127	0.3904851017843507	58.692
TRINITY_DN14465_c0_g1_i17	TRINITY_DN14465_c0_g1_i17.p1	NP_780758.3	O89026	roundabout homolog 2 isoform 5 precursor [Mus musculus]	Protein coding transcripts	NA	-6.739475306380244	0.00019924581450878021	0.041695078150341125	1.500748144453359	0.07218656396226072	0.717670901005811	40.23
TRINITY_DN11073_c0_g1_i7	TRINITY_DN11073_c0_g1_i7.p1	NP_003738.2	Q4UMH6	poly [ADP-ribose] polymerase tankyrase-1 [Homo sapiens]	Protein coding transcripts	NA	7.362404407691168	5.340728830137954e-7	4.292638045839861e-4	0.26788603525290505	0.609438285086527	0.9995639207012684	31.797
TRINITY_DN1288_c1_g1_i2	TRINITY_DN1288_c1_g1_i2.p1	NP_033123.2	P18652	ribosomal protein S6 kinase alpha-1 isoform a [Mus musculus]	Transcripts with ITS	AF061799.1	-5.233151733279485	0.0012784228153738886	0.13215066708841267	4.682018351100685	0.0031787194594435735	0.2586584446089374	73.171
TRINITY_DN747_c0_g1_i11	TRINITY_DN747_c0_g1_i11.p1	NP_001177408.1	C9JTQ0	ankyrin repeat domain-containing protein 63 [Homo sapiens]	Protein coding transcripts	NA	-1.856857851337324	0.0026547202938744493	0.19220042409314875	0.9893223228721232	0.05102899333586142	0.664563006069005	41.509
TRINITY_DN1580_c0_g1_i7	TRINITY_DN1580_c0_g1_i7.p1	NP_067278.2	Q3SYU1	nucleolar complex protein 2 homolog isoform 1 [Mus musculus]	Protein coding transcripts	NA	-4.075215623548101	4.2263584301834055e-4	0.06711729855417066	1.3394223214415208	0.18563339402972612	0.8621827609078724	41.712
TRINITY_DN7754_c0_g1_i3	TRINITY_DN7754_c0_g1_i3.p1	NP_766486.1	Q7TSU7	kin of IRRE-like protein 2 precursor [Mus musculus]	Protein coding transcripts	NA	-1.1329407169802441	0.007489202525885743	0.3223549205240263	0.8508545635864118	0.02587079420507631	0.5592180894471599	24.091
TRINITY_DN958_c1_g2_i1	TRINITY_DN958_c1_g2_i1.p1	NP_001173.2	Q2KJC9	alpha-aminoadipic semialdehyde dehydrogenase isoform 1 precursor [Homo sapiens]	Protein coding transcripts	NA	0.30442016893088186	0.22552633460380225	0.9168902970905839	-0.6957442104998273	0.005838968973051264	0.3370003858501809	70.736
TRINITY_DN4714_c0_g1_i13	TRINITY_DN4714_c0_g1_i13.p1	NP_853524.1	Q7TN84	synaptotagmin-14 isoform 2 [Mus musculus]	Protein coding transcripts	NA	-1.2630389743219086	4.053388757250275e-4	0.06524478534227537	0.24095747361532927	0.4416829615019921	0.9754695772275322	43.599
TRINITY_DN61034_c0_g1_i4	TRINITY_DN61034_c0_g1_i4.p1	NP_663381.1	Q0V8N6	P3 protein [Mus musculus]	Protein coding transcripts	NA	-4.016254641606489	0.0012271266760929388	0.12785491272815952	1.299565228966629	0.16969000394732436	0.8505464955974744	27.092
TRINITY_DN11398_c0_g2_i26	TRINITY_DN11398_c0_g2_i26.p1	NP_872584.2	A7E300	rho GTPase-activating protein 7 isoform 1 [Homo sapiens]	Protein coding transcripts	NA	-1.3066157672012149	5.391898788130051e-4	0.0799291363079533	0.44570324609925016	0.2104759543590124	0.8823074465094759	50.182
TRINITY_DN6058_c0_g1_i1	TRINITY_DN6058_c0_g1_i1.p1	NP_008929.2	P41044	secretagogin [Homo sapiens]	Protein coding transcripts	NA	-1.3061314187683506	0.006888657212289729	0.3118423858032398	1.1541694129117297	0.015001538749211731	0.47911613433870265	45.283
TRINITY_DN499_c0_g1_i10	TRINITY_DN499_c0_g1_i10.p1	NP_766157.1	Q8BL48	RING finger protein unkempt homolog isoform 1 [Mus musculus]	Protein coding transcripts	NA	-0.34920564607210075	0.42085670727947566	0.9548920906440843	-2.541094765731057	2.3961711505228617e-8	6.291386972812826e-5	28.405
TRINITY_DN235_c0_g2_i5	TRINITY_DN235_c0_g2_i5.p1	NP_004148.1	Q26619	cAMP-dependent protein kinase type II-alpha regulatory subunit isoform a [Homo sapiens]	Protein coding transcripts	NA	-4.054090866427617	1.3723968302287737e-4	0.0327578647040788	1.088711767302743	0.2416560438131145	0.9030575250162773	47.135
TRINITY_DN6762_c0_g1_i6	TRINITY_DN6762_c0_g1_i6.p1	NP_631885.1	Q8VI24	DNA-binding protein SATB2 [Mus musculus]	Protein coding transcripts	NA	-1.31166982431427	0.011331843040213561	0.3834134933812465	0.9615164883018944	0.02707197825219386	0.5685703624978435	28.947
TRINITY_DN47480_c0_g1_i1	TRINITY_DN47480_c0_g1_i1.p1	NP_940961.1	Q0IHI3	ciliogenesis-associated TTC17-interacting protein isoform 2 [Homo sapiens]	Protein coding transcripts	NA	0.4447433351359038	0.6487430595777102	0.9842101948539498	-5.320049903098103	1.2047503969689814e-4	0.04651753885708467	39.085
TRINITY_DN16267_c0_g1_i9	TRINITY_DN16267_c0_g1_i9.p1	NP_056163.1	Q92545	transmembrane protein 131 [Homo sapiens]	Protein coding transcripts	NA	-4.173217020117608	2.2117201144827142e-5	0.008297660806856727	0.7229146634685435	0.3259043602148123	0.9460065833358025	38.683
TRINITY_DN4150_c1_g1_i12	TRINITY_DN4150_c1_g1_i12.p1	NP_659049.2	Q8R1S4	protein MTSS 1 isoform 1 [Mus musculus]	Protein coding transcripts	NA	-9.877136699532302	5.076023938700256e-6	0.0025326905574618924	0.7592788084462478	0.5616059676025722	0.9934233180483749	59.712
TRINITY_DN2069_c0_g1_i3	TRINITY_DN2069_c0_g1_i3.p1	NP_001366215.1	Q2M1K9	zinc finger protein 423 isoform 4 [Homo sapiens]	Protein coding transcripts	NA	-9.764220113392515	2.525541621667902e-6	0.0014627342827613036	0.4188831189517674	0.7198637938257076	1	29.175
TRINITY_DN1353_c0_g1_i1	TRINITY_DN1353_c0_g1_i1.p1	NP_666287.3	P07247	zinc finger protein 282 [Mus musculus]	Protein coding transcripts	NA	-1.5007932682539806	0.003085333321378357	0.20687582454073933	1.057515835637308	0.02798891797989273	0.5737476812873595	39.785
TRINITY_DN5973_c0_g1_i1	TRINITY_DN5973_c0_g1_i1.p1	NP_001008224.1	Q86Z23	complement C1q-like protein 4 precursor [Homo sapiens]	Protein coding transcripts	NA	0.5923439323202476	0.05418492318177545	0.6746819521312186	-0.6989524344457794	0.022948953573266	0.5466653902766061	33.094
TRINITY_DN1685_c0_g1_i13	TRINITY_DN1685_c0_g1_i13.p1	NP_038790.2	O16797	60S ribosomal protein L3 [Mus musculus]	Protein coding transcripts	NA	1.4541910861939384	0.0023971989666206573	0.1840375908409122	-0.9189217689791161	0.05297194472992	0.667671924332331	69.231
TRINITY_DN1027_c0_g1_i15	TRINITY_DN1027_c0_g1_i15.p1	NP_001008273.1	Q24799	transgelin-3 [Homo sapiens]	Transcripts with ITS	AY390526.1	0.5584235875802922	0.02970451174986312	0.5481528393590016	-0.48623682962839787	0.059781802924165704	0.6880191198780375	40.113
TRINITY_DN15928_c0_g1_i9	TRINITY_DN15928_c0_g1_i9.p1	NP_766354.2	Q6PIJ4	nuclear factor related to kappa-B-binding protein isoform 1 [Mus musculus]	Protein coding transcripts	NA	5.1238540345692165	2.9137701844796987e-9	4.590236997821938e-6	0.7143337535589958	0.11336662400198459	0.7845424564565386	59.398
TRINITY_DN1659_c0_g1_i6	TRINITY_DN1659_c0_g1_i6.p1	NP_004987.2	Q8HXQ5	multidrug resistance-associated protein 1 [Homo sapiens]	Protein coding transcripts	NA	-6.569483017461244	0.005315279452775341	0.2722197216750377	2.6273479395276507	0.1761442881414642	0.855502114214259	42.699
TRINITY_DN5552_c0_g2_i4	TRINITY_DN5552_c0_g2_i4.p1	NP_001019645.1	Q5PR73	GTP-binding protein Di-Ras2 [Mus musculus]	Protein coding transcripts	NA	-1.5315615451211462	0.006759451134480049	0.30776210806978294	1.2094172963167766	0.020532047991015483	0.5321684308582817	79.397
TRINITY_DN3171_c1_g3_i6	TRINITY_DN3171_c1_g3_i6.p2	NP_003852.1	Q96JK2	DDB1- and CUL4-associated factor 5 isoform 1 [Homo sapiens]	Protein coding transcripts	NA	8.114728281209267	1.5807688032912244e-8	1.881486289167448e-5	0.5560518288960368	0.33571104600472096	0.9501453245400512	53.642
TRINITY_DN3361_c11_g3_i2	TRINITY_DN3361_c11_g3_i2.p1	NP_001103785.1	P33173	kinesin-like protein KIF1A isoform b [Mus musculus]	Protein coding transcripts	NA	-0.26585590967868084	0.4817468177715192	0.9620446238238837	1.4988198097869072	4.571579635605655e-5	0.028578903550586208	73.793
TRINITY_DN1239_c1_g1_i4	TRINITY_DN1239_c1_g1_i4.p1	NP_032939.1	Q9VXF1	serine/threonine-protein phosphatase 2B catalytic subunit alpha isoform isoform 1 [Mus musculus]	Protein coding transcripts	NA	1.963439650497952	5.0803004783538875e-6	0.0025326905574618924	0.0789883725720405	0.826724243930023	1	80.645
TRINITY_DN15350_c1_g1_i2	TRINITY_DN15350_c1_g1_i2.p1	NP_062361.1	Q9JJZ1	solute carrier family 2, facilitated glucose transporter member 8 isoform 1 [Mus musculus]	Protein coding transcripts	NA	0.6299474044086717	0.09150424362211923	0.7849712765875723	-1.05501845092153	0.00576171351647438	0.3351836412597149	40.217
TRINITY_DN3069_c0_g1_i9	TRINITY_DN3069_c0_g1_i9.p1	NP_075806.2	Q9ES39	nuclear distribution protein nudE homolog 1 isoform a [Mus musculus]	Protein coding transcripts	NA	0.3006016159486932	0.7665385087371609	0.9953576007175421	-8.352583341662887	6.572038501963513e-7	9.628120431401058e-4	51.812
TRINITY_DN12684_c2_g1_i3	TRINITY_DN12684_c2_g1_i3.p1	NP_061847.2	Q5SPF7	protein unc-93 homolog A isoform 1 [Homo sapiens]	Protein coding transcripts	NA	-2.1425706397891453	0.0032200285123293896	0.21178296971637475	1.0273149669670392	0.05604422577342476	0.675117116207133	24.675
TRINITY_DN12575_c0_g2_i9	TRINITY_DN12575_c0_g2_i9.p1	NP_001074581.1	Q9UPS8	ankyrin repeat domain-containing protein 26 [Mus musculus]	Protein coding transcripts	NA	-1.3734442845206731	0.007223892095731154	0.3161175181091953	1.0939935240691607	0.024983987785192858	0.5540368102094795	25.118
TRINITY_DN5974_c2_g1_i2	TRINITY_DN5974_c2_g1_i2.p1	NP_001304711.1	Q6PBF0	60S ribosomal protein L8 [Homo sapiens]	Protein coding transcripts	NA	0.4038322496187568	0.16247501472169634	0.8732466916179903	-0.6816378188862133	0.018808238516559043	0.5197864738764663	83.268
TRINITY_DN5016_c0_g1_i4	TRINITY_DN5016_c0_g1_i4.p1	NP_038724.1	O93603	thyrotropin-releasing hormone receptor [Mus musculus]	Protein coding transcripts	NA	-3.235958657261648	4.7660245289729444e-4	0.07360984707806684	0.8678540223016371	0.2340958505956224	0.8980108096658244	45.533
TRINITY_DN3215_c1_g3_i2	TRINITY_DN3215_c1_g3_i2.p1	NP_079359.2	Q502M5	enhancer of mRNA-decapping protein 3 isoform 1 [Homo sapiens]	Protein coding transcripts	NA	-2.633370106847719	2.160642526073059e-5	0.008297660806856727	0.2658177291153251	0.6233781211266295	1	41.547
TRINITY_DN437_c0_g1_i6	TRINITY_DN437_c0_g1_i6.p1	NP_780598.2	Q8C1Z8	tRNA methyltransferase 10 homolog A [Mus musculus]	Protein coding transcripts	NA	0.5914553547838428	0.3522729899808263	0.9499368971693912	-3.5664742259701843	1.4162349412793744e-6	0.0019233447216326512	48.223
TRINITY_DN2998_c1_g1_i6	TRINITY_DN2998_c1_g1_i6.p1	NP_056416.2	Q5DX34	probable E3 ubiquitin-protein ligase HERC4 isoform b [Homo sapiens]	Protein coding transcripts	NA	-1.8301988259062936	8.115826463568713e-7	5.919142767429449e-4	-0.2972987086850001	0.35995980221229673	0.95726969121763406	31.909
TRINITY_DN2962_c1_g1_i2	TRINITY_DN2962_c1_g1_i2.p1	NP_001297563.1	P15146	microtubule-associated protein 2 isoform 3 [Mus musculus]	Protein coding transcripts	NA	-0.5004185929004417	0.1443904088054455	0.8588809181979181	0.9813217654351015	0.004432010708235929	0.3046253223964465	40.323
TRINITY_DN5168_c0_g2_i2	TRINITY_DN5168_c0_g2_i2.p1	NP_001003665.1	P16537	protein stum homolog [Homo sapiens]	Protein coding transcripts	NA	-7.159729190270079	2.207327271977065e-4	0.04346668863977236	1.3853443594259107	0.1712408108795937	0.8526290231970172	36.364
TRINITY_DN2393_c0_g1_i3	TRINITY_DN2393_c0_g1_i3.p1	NP_659070.2	A4QN56	sodium-dependent glucose transporter 1A [Mus musculus]	Protein coding transcripts	NA	0.7697140941633204	0.04936715110602534	0.6532191938114559	-1.0786308509878506	0.00893016723823392	0.40379530024179644	26.429
TRINITY_DN1547_c0_g2_i6	TRINITY_DN1547_c0_g2_i6.p1	NP_060587.8	Q9BZH6	WD repeat-containing protein 11 [Homo sapiens]	Protein coding transcripts	NA	-1.33501918313163	0.0063132007072620655	0.3015863551091629	0.9197247638176649	0.04006657544434689	0.6261833362302214	42.115
TRINITY_DN12557_c0_g2_i2	TRINITY_DN12557_c0_g2_i2.p1	NP_076984.2	Q9BVK2	probable dolichyl pyrophosphate Glc1Man9GlcNAc2 alpha-1,3-glucosyltransferase isoform a [Homo sapiens]	Protein coding transcripts	NA	0.2802817155849216	0.2873789768458155	0.9373671336717457	-0.7682512038626111	0.003826819201499892	0.2870770427273747	51.341
TRINITY_DN1285_c0_g1_i19	TRINITY_DN1285_c0_g1_i19.p1	NP_001035277.1	Q501J6	probable ATP-dependent RNA helicase DDX17 isoform 4 [Mus musculus]	Protein coding transcripts	NA	7.789281097931283	2.9123644390548883e-7	2.6068309333576755e-4	0.21275710005913748	0.7350449003461287	1	55.75
TRINITY_DN4729_c0_g1_i13	TRINITY_DN4729_c0_g1_i13.p1	NP_001668.1	P25169	sodium/potassium-transporting ATPase subunit beta-1 [Homo sapiens]	Protein coding transcripts	NA	0.329586908500359	0.21471166312266307	0.9123536578348791	-0.6007226169924728	0.023520969644020357	0.5491107696858908	34.364
TRINITY_DN14656_c1_g2_i2	TRINITY_DN14656_c1_g2_i2.p1	NP_001030178.1	A8CAG3	60S ribosomal protein L17 isoform a [Homo sapiens]	Protein coding transcripts	NA	0.4688021384738242	0.09784044579755073	0.798786923153138	-0.5572587596214377	0.049372299846147785	0.6602668627307552	74.699
TRINITY_DN1590_c0_g1_i8	TRINITY_DN1590_c0_g1_i8.p1	NP_705797.1	P97874	cyclin-G-associated kinase isoform 1 [Mus musculus]	Protein coding transcripts	NA	-5.983103098704121	0.0014230996504406327	0.14011839158238468	0.6490005102208735	0.28830787195370144	0.9274567900952055	57.805
TRINITY_DN3053_c0_g1_i4	TRINITY_DN3053_c0_g1_i4.p1	NP_005583.1	Q9V6K3	muscle, skeletal receptor tyrosine-protein kinase isoform 1 precursor [Homo sapiens]	Protein coding transcripts	NA	0.44381546189152754	0.11705294759554799	0.8257539376581224	-0.6782961057466539	0.01720188907154206	0.505589805108365	55.472
TRINITY_DN3869_c0_g1_i10	TRINITY_DN3869_c0_g1_i10.p1	NP_001156906.1	Q16956	endoplasmic reticulum chaperone BiP precursor [Mus musculus]	Protein coding transcripts	NA	0.689334206863571	0.024486302671867556	0.5135082771186538	-0.5032242432435147	0.09977298534525579	0.7686549000880182	83.987
TRINITY_DN8994_c0_g1_i12	TRINITY_DN8994_c0_g1_i12.p2	NP_001186036.1	Q9VIH7	TBC1 domain family member 24 isoform 1 [Homo sapiens]	Protein coding transcripts	NA	6.820318671804153	1.2561279789090378e-5	0.005377320034929733	0.36122044265372283	0.45100358287174896	0.9777726960849387	32.842
TRINITY_DN1164_c0_g2_i4	TRINITY_DN1164_c0_g2_i4.p1	NP_113680.1	Q94901	RNA-binding protein 4B isoform 1 [Homo sapiens]	Protein coding transcripts	NA	0.40880580435020353	0.15964868414470312	0.8687229461949173	-0.7641022670460162	0.009057556619750363	0.4072015604617426	38.158
TRINITY_DN39114_c0_g1_i1	TRINITY_DN39114_c0_g1_i1.p1	NP_006793.1	Q12874	splicing factor 3A subunit 3 isoform 1 [Homo sapiens]	Protein coding transcripts	NA	0.3550248041306197	0.18297683520099817	0.8896762284405006	-0.6687863974423508	0.012602016206873047	0.4496698989508275	67.129
TRINITY_DN57958_c0_g1_i2	TRINITY_DN57958_c0_g1_i2.p1	NP_001186230.1	Q8VHW4	voltage-dependent calcium channel gamma-5 subunit [Mus musculus]	Protein coding transcripts	NA	-1.344791963924204	0.004055739372067329	0.24029432724406877	0.5771948346120427	0.14421113542489233	0.8217119769208948	35.27
TRINITY_DN1875_c0_g1_i6	TRINITY_DN1875_c0_g1_i6.p1	NP_076161.2	Q9D032	single-stranded DNA-binding protein 3 isoform a [Mus musculus]	Protein coding transcripts	NA	-7.878542802699761	6.8597842371673265e-6	0.0032550089445373253	0.024715758519602008	0.98219544048857	1	52.116
TRINITY_DN5274_c0_g1_i9	TRINITY_DN5274_c0_g1_i9.p1	NP_054736.1	B5X7X4	ragulator complex protein LAMTOR2 isoform 1 [Homo sapiens]	Protein coding transcripts	NA	0.6708145928893705	0.049964837739825005	0.654282764708884	-0.8828316614964968	0.012497789798221514	0.449509546496033	59.2
TRINITY_DN5019_c0_g1_i9	TRINITY_DN5019_c0_g1_i9.p1	NP_062744.1	A7SXK3	transmembrane emp24 domain-containing protein 2 precursor [Mus musculus]	Protein coding transcripts	NA	0.8735919439381641	0.011902142924429307	0.38739999746754034	-0.651139592086462	0.059611860204154335	0.6870803342933609	80.769
TRINITY_DN1144_c0_g1_i19	TRINITY_DN1144_c0_g1_i19.p1	NP_065813.1	Q7Z6B7	SLIT-ROBO Rho GTPase-activating protein 1 isoform 1 [Homo sapiens]	Protein coding transcripts	NA	-1.3101220190743572	0.0029969537418473614	0.20420765773168942	0.7500143784190806	0.07516203973547406	0.7249033399214373	45.616
TRINITY_DN3115_c0_g1_i6	TRINITY_DN3115_c0_g1_i6.p1	NP_612462.1	P25228	ras-related protein Rab-3C isoform 1 [Homo sapiens]	Protein coding transcripts	NA	-0.8815555036296403	0.006577907946838679	0.30603041042849966	0.4501399018998783	0.1609297943581203	0.8441604487816969	85.714
TRINITY_DN4053_c0_g1_i7	TRINITY_DN4053_c0_g1_i7.p1	NP_032676.2	Q8HXX1	methylmalonyl-CoA mutase, mitochondrial precursor [Mus musculus]	Protein coding transcripts	NA	1.1822938374830416	0.011752286287175699	0.3872576826660963	-0.8540578249269891	0.04628468232540193	0.6492088650824963	73.708
TRINITY_DN3793_c1_g1_i10	TRINITY_DN3793_c1_g1_i10.p1	NP_001034643.1	Q5EA66	angiopoietin-related protein 7 precursor [Mus musculus]	Protein coding transcripts	NA	1.2903298073313596	8.171180800503828e-5	0.022662942580777657	-0.11421125020040478	0.7202037951011345	1	58.929
TRINITY_DN4225_c0_g1_i18	TRINITY_DN4225_c0_g1_i18.p1	NP_033882.1	O19015	beta-galactosidase preproprotein [Mus musculus]	Protein coding transcripts	NA	0.6184492902844494	0.06876144280996989	0.7176791488706455	-0.7916034282942868	0.019353320428650813	0.5241042397844577	49.678
TRINITY_DN3256_c0_g2_i1	TRINITY_DN3256_c0_g2_i1.p1	NP_062534.2	Q8K4S1	1-phosphatidylinositol 4,5-bisphosphate phosphodiesterase epsilon-1 [Mus musculus]	Protein coding transcripts	NA	4.230264459033383	0.0035104967830488667	0.22228749955615848	-1.7981310969553204	0.1902332162336995	0.8646262758484908	34.568
TRINITY_DN549_c1_g1_i1	TRINITY_DN549_c1_g1_i1.p1	NP_001291457.1	P51893	Adenosylhomocysteinase [Mus musculus]	Protein coding transcripts	NA	0.7190852927559082	0.010007939806897211	0.365766005998299	-0.3610613878483711	0.19758868982016065	0.8724519042628079	78.765
TRINITY_DN1486_c0_g1_i18	TRINITY_DN1486_c0_g1_i18.p2	NP_001380698.1	Q86YW9	mediator of RNA polymerase II transcription subunit 12-like protein isoform 1 [Homo sapiens]	Protein coding transcripts	NA	9.104754624419723	6.021687450164934e-8	6.0809779112127116e-5	-0.17235434959087165	0.8266321608167926	1	44.354
TRINITY_DN22487_c0_g1_i6	TRINITY_DN22487_c0_g1_i6.p1	NP_001164158.3	Q5ZIJ9	E3 ubiquitin-protein ligase MIB2 isoform 1 [Homo sapiens]	Transcripts with ITS	AF026388.1	-4.5275734397656215	6.075772824383477e-4	0.0854600846126853	1.1453756634200278	0.3061143367813145	0.9372945446465046	59.398
TRINITY_DN123_c0_g1_i3	TRINITY_DN123_c0_g1_i3.p1	NP_150087.1	Q3U1N2	sterol regulatory element-binding protein 2 [Mus musculus]	Protein coding transcripts	NA	9.441212005932943	8.955544380462318e-9	1.175683866267093e-5	0.11324501890435167	0.8846942239903292	1	44.91
TRINITY_DN6032_c1_g1_i5	TRINITY_DN6032_c1_g1_i5.p1	NP_525125.2	Q68FR8	tubulin alpha-3D chain [Homo sapiens]	Protein coding transcripts	NA	-1.1828534519333689	0.006003199082785041	0.29096105578889425	0.7880627649901439	0.05360559159603752	0.6695513546922703	94.318
TRINITY_DN5034_c0_g1_i9	TRINITY_DN5034_c0_g1_i9.p2	NP_035419.1	P61354	60S ribosomal protein L27 [Mus musculus]	Protein coding transcripts	NA	8.549421975342185	2.6070635679367825e-6	0.0014880665443423513	-0.6755818492199371	0.5341111985487492	0.9891394274320877	80.165
TRINITY_DN2033_c0_g1_i6	TRINITY_DN2033_c0_g1_i6.p2	NP_001345016.1	O76756	ribosomal protein S8-like [Mus musculus]	Protein coding transcripts	NA	0.41738997900974467	0.13644671319857457	0.848223850925937	-0.5639424090395608	0.04456442729022291	0.6447318951022835	73.558
TRINITY_DN3207_c0_g1_i8	TRINITY_DN3207_c0_g1_i8.p1	NP_081260.1	Q3UG20	inactive histone-lysine N-methyltransferase 2E [Mus musculus]	Protein coding transcripts	NA	-1.2378740075124393	0.0011159681190537354	0.12141239889727158	0.44992142733525836	0.22022576103931207	0.8891688411777212	38.494
TRINITY_DN4595_c0_g1_i7	TRINITY_DN4595_c0_g1_i7.p1	NP_057368.3	A5YKK6	CCR4-NOT transcription complex subunit 1 isoform a [Homo sapiens]	Protein coding transcripts	NA	2.024305158426303	6.513335779919815e-4	0.08938021475831427	-0.5048506057383225	0.29663210855309896	0.9331613611672485	59.071
TRINITY_DN3248_c0_g1_i4	TRINITY_DN3248_c0_g1_i4.p1	NP_002939.2	P61314	60S ribosomal protein L15 isoform 1 [Homo sapiens]	Protein coding transcripts	NA	8.724199461118364	0.001349662033568958	0.1359465205372886	-8.898371562181925	2.4159838292561097e-4	0.07433680244642392	77.941
TRINITY_DN28331_c2_g1_i3	TRINITY_DN28331_c2_g1_i3.p1	NP_001349274.1	Q8NFF2	sodium/potassium/calcium exchanger 4 isoform 2 [Mus musculus]	Transcripts with ITS	J00623.1	-1.7690059235833997	0.0010121681650736775	0.11389494575217633	0.42424249751422555	0.3226340060233867	0.9446448816357683	40.952
TRINITY_DN843_c0_g1_i1	TRINITY_DN843_c0_g1_i1.p1	NP_598727.1	Q91WQ5	TAF5-like RNA polymerase II p300/CBP-associated factor-associated factor 65 kDa subunit 5L [Mus musculus]	Protein coding transcripts	NA	0.5508713991148358	0.04601367619596977	0.6347469783895179	-0.5450789575566711	0.047718969748893156	0.6543746185899749	38.173
TRINITY_DN647_c1_g1_i19	TRINITY_DN647_c1_g1_i19.p1	NP_001034680.2	Q93008	probable ubiquitin carboxyl-terminal hydrolase FAF-X isoform 4 [Homo sapiens]	Protein coding transcripts	NA	-0.9377325476979548	0.004779546645391106	0.2570946320974179	0.42842746179167296	0.16948544083985512	0.8504326586969958	61.195
TRINITY_DN3622_c0_g1_i4	TRINITY_DN3622_c0_g1_i4.p1	NP_942131.1	P11029	acetyl-CoA carboxylase 1 isoform 1 [Homo sapiens]	Protein coding transcripts	NA	-6.2798338902117425	7.328259818190217e-4	0.09540552694595332	0.5084303562869548	0.519011182587286	0.9878317268705523	65.522
TRINITY_DN1682_c0_g2_i6	TRINITY_DN1682_c0_g2_i6.p1	NP_001243376.1	P51572	B-cell receptor-associated protein 31 isoform b [Homo sapiens]	Protein coding transcripts	NA	0.720483925943283	0.14807513266990693	0.85925837834552	-1.6294745661673151	0.0015020913544362981	0.18780433620037829	50.467
TRINITY_DN84336_c0_g3_i1	TRINITY_DN84336_c0_g3_i1.p1	NP_080340.2	P40423	myosin light chain, regulatory B-like isoform 1 [Mus musculus]	Protein coding transcripts	NA	0.4474117284427266	0.08587317408193497	0.7679448428798653	-0.5553554139726012	0.03048810271341918	0.5869760950254265	71.512
TRINITY_DN3390_c4_g1_i1	TRINITY_DN3390_c4_g1_i1.p1	NP_001136088.1	Q8NDI1	EH domain-binding protein 1 isoform 3 [Homo sapiens]	Protein coding transcripts	NA	-0.7691297722834303	0.024721011095335397	0.5155338237054188	0.7006015161741896	0.03441584748061947	0.602682853346695	45.455
TRINITY_DN4782_c0_g1_i9	TRINITY_DN4782_c0_g1_i9.p1	NP_001156719.1	A2AWP0	baculoviral IAP repeat-containing protein 7 precursor [Mus musculus]	Transcripts with ITS	J00623.1	0.0697066488885523	0.9350992264069623	1	-5.186765879268847	6.762711680780451e-6	0.007398406578773813	32.174
TRINITY_DN10123_c0_g1_i1	TRINITY_DN10123_c0_g1_i1.p1	NP_061955.1	Q9NY93	probable ATP-dependent RNA helicase DDX56 isoform 1 [Homo sapiens]	Protein coding transcripts	NA	0.668857247312059	0.00819126807867734	0.33860363376881	-0.26166443365376246	0.29905036902378235	0.9341224019470491	53.734
TRINITY_DN5111_c0_g1_i5	TRINITY_DN5111_c0_g1_i5.p1	NP_996257.1	Q9DFZ4	protein Churchill [Mus musculus]	Protein coding transcripts	NA	0.4050781749728971	0.1336461268186161	0.8461971012483968	-0.6530917999385735	0.016274121352319697	0.49646785076666067	50.943
TRINITY_DN11039_c0_g1_i17	TRINITY_DN11039_c0_g1_i17.p2	NP_076124.1	P23640	ras-related protein Rab-27A [Mus musculus]	Protein coding transcripts	NA	0.37734685044881566	0.1329731176381508	0.8442710406353268	-0.46206967217537936	0.0660948643079672	0.7035263070590763	80.392
TRINITY_DN2291_c1_g1_i23	TRINITY_DN2291_c1_g1_i23.p1	NP_780584.2	Q8IWZ3	ankyrin repeat and KH domain-containing protein 1 [Mus musculus]	Protein coding transcripts	NA	-1.3945472010161573	1.7963771534983757e-4	0.03993918569419366	0.2418987311502805	0.5014808756223178	0.9871971792192138	73.906
TRINITY_DN669_c0_g1_i16	TRINITY_DN669_c0_g1_i16.p1	NP_849222.3	Q68EZ3	protein arginine N-methyltransferase 6 [Mus musculus]	Protein coding transcripts	NA	1.3623553944243771	0.00116515632942847	0.12435912433119475	-0.508334247749378	0.20852550932713745	0.8808174882311839	51.872
TRINITY_DN59486_c0_g3_i5	TRINITY_DN59486_c0_g3_i5.p1	NP_001093101.1	Q8JZW5	SH2 domain-containing protein 5 [Mus musculus]	Protein coding transcripts	NA	6.18756446814234	7.637413688826759e-5	0.021708937385544285	0.22955429347641843	0.6111719475463762	0.9995639207012684	36.134
TRINITY_DN3413_c0_g1_i7	TRINITY_DN3413_c0_g1_i7.p1	NP_001362513.1	Q92540	protein SMG7 isoform 10 [Homo sapiens]	Protein coding transcripts	NA	-1.3661043977853717	3.674014688291866e-4	0.06079722457297766	0.336843735319929	0.35235533140151204	0.9543432822457174	41.358
TRINITY_DN1363_c0_g1_i8	TRINITY_DN1363_c0_g1_i8.p1	NP_001347796.1	Q9VI75	phosphatidylinositol-binding clathrin assembly protein isoform 7 [Mus musculus]	Protein coding transcripts	NA	-0.7579976320800416	0.013502677557181991	0.4008186295059487	0.45527450549372595	0.12974575327957563	0.8092668415919075	51.44
TRINITY_DN5356_c0_g1_i4	TRINITY_DN5356_c0_g1_i4.p1	NP_579916.1	Q5R652	cell cycle checkpoint protein RAD17 isoform 1 [Homo sapiens]	Protein coding transcripts	NA	0.5968863311984713	0.11374742858991842	0.8242050909158289	-1.0491464434227151	0.005673534506985368	0.33329271761005885	35.409
TRINITY_DN20498_c0_g1_i13	TRINITY_DN20498_c0_g1_i13.p2	NP_034950.2	NA	multiple PDZ domain protein isoform 2 [Mus musculus]	Transcripts with ITS	MK419107.1	-2.8109888514561123	0.006685472838983049	0.3065199793835953	2.0156292530443913	0.038358356376030134	0.6187380142980462	24.561
TRINITY_DN1097_c3_g1_i2	TRINITY_DN1097_c3_g1_i2.p1	NP_067345.1	Q9R0W5	acid-sensing ion channel 5 [Mus musculus]	Protein coding transcripts	NA	-1.102422042919643	1.466798711580765e-4	0.03438595265291479	0.01098003285709851	0.9750966033869702	1	26.096
TRINITY_DN5626_c0_g1_i2	TRINITY_DN5626_c0_g1_i2.p1	NP_000367.1	Q1L673	vitamin D3 receptor isoform VDRA [Homo sapiens]	Protein coding transcripts	NA	-1.087049388250278	0.004928605006296489	0.2605478920375583	0.5212226107590293	0.13405227171888823	0.8141117454705773	28.043
TRINITY_DN4542_c0_g1_i1	TRINITY_DN4542_c0_g1_i1.p1	NP_002865.1	P54727	UV excision repair protein RAD23 homolog B isoform 1 [Homo sapiens]	Protein coding transcripts	NA	0.12628317648754467	0.7614550388126112	0.9952638666959788	-1.8202905880501032	4.036279291385643e-5	0.026059807149497075	45.588
TRINITY_DN639_c0_g1_i16	TRINITY_DN639_c0_g1_i16.p1	NP_003663.2	Q9UNH5	dual specificity protein phosphatase CDC14A isoform 1 [Homo sapiens]	Protein coding transcripts	NA	-2.135624261772083	1.0060877486981218e-6	6.951536823636286e-4	-0.1804424093061204	0.6584450725306492	1	60.75
TRINITY_DN2448_c0_g2_i4	TRINITY_DN2448_c0_g2_i4.p1	NP_035165.2	P35465	serine/threonine-protein kinase PAK 1 isoform 1 [Mus musculus]	Protein coding transcripts	NA	0.4126618975473118	0.14987743192220732	0.8601634525031696	-0.7437338297210532	0.009760924541230719	0.420418462047282	42.819
TRINITY_DN1839_c0_g1_i9	TRINITY_DN1839_c0_g1_i9.p1	NP_780654.1	Q8BMS9	ras association domain-containing protein 2 [Mus musculus]	Protein coding transcripts	NA	1.0326673952721916	0.004988251766168268	0.2619430767450281	-0.6140483155894518	0.09065397944891061	0.7573857290233126	32.639
TRINITY_DN1931_c1_g1_i15	TRINITY_DN1931_c1_g1_i15.p1	NP_056385.1	Q8WXX7	autism susceptibility gene 2 protein isoform 1 [Homo sapiens]	Protein coding transcripts	NA	-0.8027524452256125	0.12149937685960256	0.8312651861904958	1.5676045789731212	0.0014987781215670577	0.18780433620037829	35.608
TRINITY_DN1975_c0_g1_i10	TRINITY_DN1975_c0_g1_i10.p1	NP_002876.2	P47736	rap1 GTPase-activating protein 1 isoform 3 [Homo sapiens]	Protein coding transcripts	NA	-0.9442504497901278	0.018490275150078596	0.46295041100489215	0.7916894702158151	0.03770775982856925	0.6181088246345376	44.85
TRINITY_DN2023_c0_g1_i27	TRINITY_DN2023_c0_g1_i27.p1	NP_001348615.1	Q6NS52	diacylglycerol kinase beta isoform 1 [Mus musculus]	Protein coding transcripts	NA	-2.2930822736867684	1.1009383827972195e-4	0.028155426797458243	0.43756900594733494	0.41881927836532296	0.9699796791064739	64.897
TRINITY_DN10944_c0_g1_i6	TRINITY_DN10944_c0_g1_i6.p1	NP_078947.3	NA	zinc finger protein 768 [Homo sapiens]	Protein coding transcripts	NA	-1.8906852619306536	0.2534774598406275	0.9257375780922483	6.676135592540336	0.0012675257980856857	0.17702211358796682	47.674
TRINITY_DN4684_c0_g1_i7	TRINITY_DN4684_c0_g1_i7.p1	NP_542382.1	Q96HR3	mediator of RNA polymerase II transcription subunit 30 isoform 1 [Homo sapiens]	Protein coding transcripts	NA	0.8673387448386966	0.03248363787783024	0.5685935974135405	-1.0362112396866057	0.010817732690343427	0.4317039713937518	38.15
TRINITY_DN123722_c0_g2_i2	TRINITY_DN123722_c0_g2_i2.p1	NP_003698.1	Q9Y265	ruvB-like 1 isoform 1 [Homo sapiens]	Protein coding transcripts	NA	0.3684120012840576	0.14393838669748196	0.858659409526451	-0.5647960486692332	0.025317506925721527	0.5552035541149941	83.991
TRINITY_DN5321_c0_g1_i8	TRINITY_DN5321_c0_g1_i8.p1	NP_848795.3	Q68F64	protein unc-45 homolog B [Mus musculus]	Protein coding transcripts	NA	0.935164798950549	0.03428072413583233	0.5778827269499474	-1.1670362665877692	0.009045318202045984	0.4071323566507189	42.614
TRINITY_DN5462_c0_g1_i14	TRINITY_DN5462_c0_g1_i14.p1	NP_659052.1	P04755	neuronal acetylcholine receptor subunit alpha-2 precursor [Mus musculus]	Protein coding transcripts	NA	0.3799601614708788	0.15599796107552702	0.8661870043412713	-0.6555102540039477	0.014116543951785182	0.4717016185300645	45.833
TRINITY_DN1667_c2_g3_i12	TRINITY_DN1667_c2_g3_i12.p1	NP_035021.1	Q63ZQ1	septin-2 isoform a [Mus musculus]	Protein coding transcripts	NA	7.026751598562651	1.3278432680164904e-5	0.0056232020717808025	-0.6304432860492839	0.32013694708031815	0.9426746559858878	74.344
TRINITY_DN2265_c2_g2_i5	TRINITY_DN2265_c2_g2_i5.p1	NP_004498.1	O60921	checkpoint protein HUS1 isoform 1 [Homo sapiens]	Protein coding transcripts	NA	0.7706177727595072	0.12003109286246268	0.830371431810158	-1.6727877693185893	0.0021646104951939396	0.22223262905105182	46.367
TRINITY_DN3937_c0_g1_i7	TRINITY_DN3937_c0_g1_i7.p1	NP_006258.3	P49792	E3 SUMO-protein ligase RanBP2 [Homo sapiens]	Protein coding transcripts	NA	-0.9048656119447662	0.012230537868914329	0.3901271470171512	0.6749731763886493	0.056245233751547864	0.6759726231525668	27.609
TRINITY_DN14369_c0_g2_i6	TRINITY_DN14369_c0_g2_i6.p1	NP_062628.2	O54928	suppressor of cytokine signaling 5 [Mus musculus]	Protein coding transcripts	NA	0.42155202810306175	0.3278365642143751	0.9453859732273516	-1.4021115086812288	3.9217212567792275e-4	0.09313735596614069	70.349
TRINITY_DN5976_c0_g2_i5	TRINITY_DN5976_c0_g2_i5.p1	NP_001157976.1	E9QAU8	E3 ubiquitin-protein ligase RNF165 [Mus musculus]	Protein coding transcripts	NA	7.774744238648616	6.174639053780996e-7	4.8636396898822144e-4	0.1760739773251792	0.7786009626764429	1	60.87
TRINITY_DN2764_c0_g1_i1	TRINITY_DN2764_c0_g1_i1.p1	NP_536716.2	P46023	relaxin receptor 2 isoform 1 precursor [Mus musculus]	Protein coding transcripts	NA	7.3628456890157485	5.177323669187556e-7	4.24799407056839e-4	0.7401566228594433	0.1457158541217427	0.8257371508965058	29.501
TRINITY_DN11373_c1_g1_i1	TRINITY_DN11373_c1_g1_i1.p1	NP_002349.1	Q13257	mitotic spindle assembly checkpoint protein MAD2A [Homo sapiens]	Protein coding transcripts	NA	1.0615616083603794	0.03327162782140079	0.5729901094761848	-1.1426775020784805	0.021829268269748032	0.5436290703823523	59.5
TRINITY_DN2487_c0_g1_i24	TRINITY_DN2487_c0_g1_i24.p1	NP_064364.1	Q8QGW7	lipopolysaccharide-induced tumor necrosis factor-alpha factor homolog [Mus musculus]	Protein coding transcripts	NA	0.4692272827998284	0.06608455763387412	0.7113209292409709	-0.43731594873980795	0.08543583417006895	0.7509049080459709	32.558
TRINITY_DN4069_c0_g1_i1	TRINITY_DN4069_c0_g1_i1.p1	NP_057492.2	Q8BTW8	mitochondrial tRNA methylthiotransferase CDK5RAP1 isoform a [Homo sapiens]	Protein coding transcripts	NA	0.2794880862761011	0.3409229034530865	0.9481011709335148	-0.9110385068687563	0.0019660526838209333	0.21330859200992738	60.338
TRINITY_DN7056_c0_g1_i4	TRINITY_DN7056_c0_g1_i4.p1	NP_034384.3	Q8WPA2	galanin receptor type 2 [Mus musculus]	Protein coding transcripts	NA	-1.4420912489114317	0.01573730668410818	0.42784641802630646	1.2972514611555923	0.016595423580246616	0.5015525240268704	37.417
TRINITY_DN1702_c1_g1_i26	TRINITY_DN1702_c1_g1_i26.p1	NP_055524.3	Q70CQ2	ubiquitin carboxyl-terminal hydrolase 34 [Homo sapiens]	Protein coding transcripts	NA	-0.7107441363319288	0.27495413656668743	0.9347253961624875	1.4924668690864877	4.1293184377420167e-4	0.0937876850290465	45.875
TRINITY_DN4999_c0_g1_i5	TRINITY_DN4999_c0_g1_i5.p1	NP_005902.1	Q5R5H1	S-adenosylmethionine synthase isoform type-2 [Homo sapiens]	Protein coding transcripts	NA	0.6520842217140297	0.03939091591503049	0.603646627392047	-0.5969003257133053	0.059184569764774944	0.6844668733414947	73.057
TRINITY_DN8757_c0_g1_i1	TRINITY_DN8757_c0_g1_i1.p1	NP_444322.1	P37879	lysine--tRNA ligase isoform 2 [Mus musculus]	Protein coding transcripts	NA	8.28179587529742	2.3011289108899665e-4	0.044425324032593354	-2.9462050959852837	0.017227666701319914	0.505589805108365	69.435
TRINITY_DN8363_c0_g1_i16	TRINITY_DN8363_c0_g1_i16.p1	NP_054747.2	Q86WC4	osteopetrosis-associated transmembrane protein 1 [Homo sapiens]	Protein coding transcripts	NA	0.6180407045484312	0.059716828372524594	0.6909517775031143	-0.8101610483930624	0.019825173163513298	0.5260448252756338	28.016
TRINITY_DN25025_c2_g2_i1	TRINITY_DN25025_c2_g2_i1.p1	NP_035048.3	P30415	NK-tumor recognition protein [Mus musculus]	Protein coding transcripts	NA	-0.5330771265265585	0.0664793881108529	0.7118608540940268	0.5887595212651773	0.038339858036447065	0.6187380142980462	35.077
TRINITY_DN14354_c0_g1_i30	TRINITY_DN14354_c0_g1_i30.p1	NP_004761.2	P17970	potassium voltage-gated channel subfamily B member 2 [Homo sapiens]	Protein coding transcripts	NA	-6.614470373964476	6.015541457828771e-4	0.08522161322846342	1.8889452551772412	0.043141323744133916	0.6393117112540591	69.165
TRINITY_DN1528_c0_g2_i3	TRINITY_DN1528_c0_g2_i3.p1	NP_035067.2	P23175	GTPase NRas [Mus musculus]	Protein coding transcripts	NA	0.5276032925370218	0.046847414303870814	0.6395280987672957	-0.37812078599612814	0.15029560896701327	0.8312375036591562	79.058
TRINITY_DN1399_c0_g1_i6	TRINITY_DN1399_c0_g1_i6.p1	NP_034929.1	F1NPQ2	multiple inositol polyphosphate phosphatase 1 precursor [Mus musculus]	Protein coding transcripts	NA	0.5051913364962896	0.1088257775087405	0.8200841183696405	-0.829845644566966	0.008735962248191124	0.4013397856984037	32.337
TRINITY_DN32655_c0_g1_i2	TRINITY_DN32655_c0_g1_i2.p1	NP_006419.2	Q13084	39S ribosomal protein L28, mitochondrial [Homo sapiens]	Protein coding transcripts	NA	0.5856616079865123	0.05849678907268457	0.6848725786494825	-0.7139477922101893	0.021985793511575175	0.5436290703823523	46.409
TRINITY_DN51679_c0_g1_i8	TRINITY_DN51679_c0_g1_i8.p1	NP_082506.1	Q9CZN7	serine hydroxymethyltransferase, mitochondrial isoform 1 [Mus musculus]	Protein coding transcripts	NA	0.3513636043779792	0.30899934388557515	0.9415108493323314	-1.065455495018959	0.002275723247815183	0.22769843086101482	67.749
TRINITY_DN2986_c0_g2_i5	TRINITY_DN2986_c0_g2_i5.p1	NP_057662.3	Q96T23	remodeling and spacing factor 1 [Homo sapiens]	Protein coding transcripts	NA	-0.6017992617521423	0.04744932950041919	0.6432697600617902	0.5653331069871166	0.05610059184910941	0.675117116207133	65.625
TRINITY_DN392_c0_g1_i7	TRINITY_DN392_c0_g1_i7.p1	NP_001074396.1	Q91880	recombining binding protein suppressor of hairless isoform 2 [Mus musculus]	Protein coding transcripts	NA	-1.1585685913546808	0.0018380156826703815	0.16015134877497855	0.3871409930872232	0.25983045903115765	0.913030779911842	82.391
TRINITY_DN6024_c0_g1_i6	TRINITY_DN6024_c0_g1_i6.p1	NP_001027545.1	Q9NYT6	zinc finger protein 226 isoform a [Homo sapiens]	Protein coding transcripts	NA	-8.100238370326538	3.518652346984867e-5	0.012008207665120672	0.39225985105141575	0.7133760785729366	1	28.407
TRINITY_DN7256_c0_g1_i17	TRINITY_DN7256_c0_g1_i17.p1	NP_001137533.1	Q5ZIA5	coatomer subunit beta [Homo sapiens]	Protein coding transcripts	NA	1.25649038494622	0.002683104379828225	0.19220042409314875	-0.60823583536185	0.1346633179962748	0.815057648065973	76.236
TRINITY_DN3464_c1_g1_i8	TRINITY_DN3464_c1_g1_i8.p1	NP_034700.2	P84770	insulin receptor substrate 1 [Mus musculus]	Protein coding transcripts	NA	-6.6546828088195635	0.0015276639390484701	0.1458759940591166	1.8291942280850726	0.09276483582137292	0.759688859903524	39.216
TRINITY_DN2521_c0_g1_i2	TRINITY_DN2521_c0_g1_i2.p1	NP_766267.2	A0A0R4IES7	transmembrane protein KIAA1109 [Mus musculus]	Protein coding transcripts	NA	-1.3028875246179514	0.00452277608322621	0.24927746861139613	0.8014028253231638	0.07086728884940785	0.7136291467989029	39.541
TRINITY_DN9627_c0_g1_i7	TRINITY_DN9627_c0_g1_i7.p2	NP_062667.1	Q63413	spliceosome RNA helicase Ddx39b [Mus musculus]	Protein coding transcripts	NA	0.5284581104519096	0.1342459283689364	0.8467208605096841	-0.960013395050222	0.00705130694007052	0.36425342089341517	82.927
TRINITY_DN1106_c0_g1_i5	TRINITY_DN1106_c0_g1_i5.p1	NP_002202.2	P11584	integrin beta-1 isoform 1A precursor [Homo sapiens]	Protein coding transcripts	NA	0.3216300606968877	0.20702966528903902	0.9091534908054469	-0.5144655853480531	0.042034325629450635	0.6352792079159452	44.376
TRINITY_DN14373_c0_g2_i1	TRINITY_DN14373_c0_g2_i1.p1	NP_766302.2	Q0IHV2	protein lin-54 homolog isoform 1 [Mus musculus]	Protein coding transcripts	NA	-1.5539267951936837	2.000906401181818e-4	0.041695078150341125	0.12296003131008106	0.7422903964697221	1	47.398
TRINITY_DN1657_c0_g1_i18	TRINITY_DN1657_c0_g1_i18.p1	NP_001153425.1	Q63421	calcium/calmodulin-dependent 3',5'-cyclic nucleotide phosphodiesterase 1C isoform d [Mus musculus]	Protein coding transcripts	NA	-1.2289591435123715	0.009497432899872692	0.3591026094429885	0.8150977323092828	0.060272435612885644	0.6907891333955728	58.811
TRINITY_DN1744_c0_g2_i3	TRINITY_DN1744_c0_g2_i3.p1	NP_598856.1	Q4KM30	desumoylating isopeptidase 1 isoform 1 [Mus musculus]	Protein coding transcripts	NA	2.194785674205551	0.06985779018622479	0.7217855316987172	-3.427990229007579	0.008562305875021355	0.39806932895841096	51.553
TRINITY_DN7992_c0_g1_i8	TRINITY_DN7992_c0_g1_i8.p1	NP_001078824.1	Q8IN94	AT-rich interactive domain-containing protein 1B [Mus musculus]	Protein coding transcripts	NA	-2.9744359608375457	1.9835323873274976e-4	0.041695078150341125	0.8223801702829301	0.2553433406870803	0.909975704949759	47.024
TRINITY_DN19992_c0_g1_i2	TRINITY_DN19992_c0_g1_i2.p2	NP_057589.2	Q95KF9	nucleolar protein of 40 kDa isoform c [Homo sapiens]	Protein coding transcripts	NA	7.444965959312892	4.936030986177528e-6	0.002524683692982023	-0.09960496119233715	0.8754166985963775	1	52.679
TRINITY_DN93491_c0_g1_i1	TRINITY_DN93491_c0_g1_i1.p1	NP_000141.1	Q9VUL9	4-galactosyl-N-acetylglucosaminide 3-alpha-L-fucosyltransferase FUT6 isoform 1 [Homo sapiens]	Transcripts with ITS	KT445934.2	-0.9350351586323516	0.034994617353800404	0.5802591542108293	0.7670544302875117	0.03961391022383735	0.6248970927762771	36.63
TRINITY_DN2150_c1_g1_i1	TRINITY_DN2150_c1_g1_i1.p1	NP_786924.2	Q8N806	putative E3 ubiquitin-protein ligase UBR7 [Homo sapiens]	Protein coding transcripts	NA	0.5500316143103383	0.10960611455686943	0.8207489885179367	-0.928253772330486	0.007992174693415894	0.3847968314492562	44.828
TRINITY_DN3713_c0_g1_i15	TRINITY_DN3713_c0_g1_i15.p1	NP_033233.2	P13808	anion exchange protein 2 [Mus musculus]	Protein coding transcripts	NA	-1.0450483263082468	0.5133534289319684	0.9657082708551843	8.270361766672142	2.9140190395384857e-4	0.08361643752040902	49.322
TRINITY_DN1350_c0_g1_i10	TRINITY_DN1350_c0_g1_i10.p1	NP_031434.3	P43883	perilipin-2 [Mus musculus]	Protein coding transcripts	NA	0.08743815138458086	0.8971402524222666	1	-6.825372151505147	4.738139545226621e-6	0.0054884378779178015	27.526
TRINITY_DN178_c12_g1_i4	TRINITY_DN178_c12_g1_i4.p1	NP_998771.3	Q6ZSM3	monocarboxylate transporter 12 [Homo sapiens]	Protein coding transcripts	NA	2.981026785125555	0.1306255175366768	0.8427407486136871	-8.454577167966086	0.003708530998574564	0.2814196239843172	36.885
TRINITY_DN5038_c1_g1_i4	TRINITY_DN5038_c1_g1_i4.p1	NP_001364462.1	A6QP05	dehydrogenase/reductase SDR family member 12 isoform 4 [Homo sapiens]	Protein coding transcripts	NA	1.2973630741120483	0.017105691325509566	0.4470408408519368	-1.299108287709216	0.050994397939227915	0.664563006069005	60
TRINITY_DN40909_c0_g2_i5	TRINITY_DN40909_c0_g2_i5.p1	NP_036365.1	Q642R9	rab3 GTPase-activating protein catalytic subunit isoform 2 [Homo sapiens]	Protein coding transcripts	NA	-0.6460859970719907	0.04030892755480256	0.6084417280651101	0.5014384476737276	0.08027849668805562	0.7404298200485083	45.882
TRINITY_DN4645_c0_g1_i6	TRINITY_DN4645_c0_g1_i6.p1	NP_000251.3	Q622K8	unconventional myosin-VIIa isoform 1 [Homo sapiens]	Protein coding transcripts	NA	-0.6839932665083452	0.277727627557061	0.9352738523024654	1.676353260132294	3.8373671000071125e-4	0.09313735596614069	26.609
TRINITY_DN186012_c0_g1_i1	TRINITY_DN186012_c0_g1_i1.p1	NP_006294.2	Q9WVM7	aminoacyl tRNA synthase complex-interacting multifunctional protein 2 isoform a [Homo sapiens]	Protein coding transcripts	NA	0.09440346155264898	0.6921683678632905	0.9883706680447846	-0.695673750490656	0.002568036650616459	0.2354902420107673	35.494
TRINITY_DN247_c0_g1_i6	TRINITY_DN247_c0_g1_i6.p1	NP_060896.1	Q5T3F8	CSC1-like protein 2 [Homo sapiens]	Protein coding transcripts	NA	0.13928209855217738	0.9075867719024701	1	6.148810282364062	6.901254112823167e-5	0.03719037735547643	39.712
TRINITY_DN23880_c0_g1_i2	TRINITY_DN23880_c0_g1_i2.p1	NP_001357860.1	Q28I31	uncharacterized protein LOC625328 [Mus musculus]	Protein coding transcripts	NA	1.5898389204172936	0.0015172987633422857	0.14574949876944532	-0.6003638694571134	0.24622690206883346	0.9050933012717101	58.065
TRINITY_DN150_c1_g1_i3	TRINITY_DN150_c1_g1_i3.p1	NP_001121048.1	A2AG06	meiosis-specific coiled-coil domain-containing protein MEIOC [Mus musculus]	Protein coding transcripts	NA	-0.8941294159466034	0.02976980630329008	0.5481670140495748	0.9169203669190743	0.02067092108045134	0.5338383972672102	54.976
TRINITY_DN75818_c0_g1_i4	TRINITY_DN75818_c0_g1_i4.p1	NP_061258.2	Q9XZ08	exostosin-like 3 [Mus musculus]	Protein coding transcripts	NA	-0.799802785559465	0.024323531967924635	0.5124550965696089	0.6668258449254529	0.04626970729867391	0.6492088650824963	47.747
TRINITY_DN14079_c0_g1_i6	TRINITY_DN14079_c0_g1_i6.p2	NP_001073951.2	C9J069	apical junction component 1 homolog [Homo sapiens]	Protein coding transcripts	NA	-2.2898246823873656	0.0016331546296330618	0.14998972848595993	1.1639245997920826	0.08577693903264752	0.7515548313374394	36.25
TRINITY_DN687_c1_g1_i11	TRINITY_DN687_c1_g1_i11.p1	NP_835258.1	Q90421	LIM/homeobox protein Lhx3 isoform a [Homo sapiens]	Protein coding transcripts	NA	-0.43351620142765707	0.22921982873688734	0.9187455459977175	0.9488840974712819	0.0039151073275561854	0.28781138751620916	59.337
TRINITY_DN2637_c0_g1_i5	TRINITY_DN2637_c0_g1_i5.p1	NP_079280.2	Q0P6D6	coiled-coil domain-containing protein 15 [Homo sapiens]	Protein coding transcripts	NA	-1.4303524166365091	0.012101143023052128	0.38957800308270857	0.9342688542296258	0.046607674148528025	0.6504594750764096	32.039
TRINITY_DN2590_c0_g1_i5	TRINITY_DN2590_c0_g1_i5.p1	NP_031490.2	Q90660	baculoviral IAP repeat-containing protein 3 [Mus musculus]	Protein coding transcripts	NA	0.5362964525654822	0.1646511414359089	0.8765231784910138	-0.9946739329268791	0.0065090981217674595	0.35392583185004123	45.902
TRINITY_DN9068_c0_g1_i8	TRINITY_DN9068_c0_g1_i8.p1	NP_065115.3	Q9NQR1	N-lysine methyltransferase KMT5A isoform 1 [Homo sapiens]	Protein coding transcripts	NA	0.7819017513499377	0.07366358335031385	0.7324844192765814	-1.2198717397282026	0.005699514212951257	0.33329271761005885	54.404
TRINITY_DN7875_c0_g1_i8	TRINITY_DN7875_c0_g1_i8.p1	NP_003002.2	Q01105	protein SET isoform 2 [Homo sapiens]	Protein coding transcripts	NA	1.059890525838791	0.004071084109032394	0.24074410893413187	-0.5550774913012537	0.12888863952760563	0.8085544846758174	77.027
TRINITY_DN2943_c0_g1_i5	TRINITY_DN2943_c0_g1_i5.p1	NP_001191972.1	Q1LVC2	protein Jumonji isoform 1 [Mus musculus]	Protein coding transcripts	NA	-1.9577937587748735	0.0016259844395857474	0.14997136105069103	0.4196982693175234	0.33039028659522635	0.9477123850885939	46.667
TRINITY_DN3517_c1_g1_i9	TRINITY_DN3517_c1_g1_i9.p1	NP_001074553.1	O70244	cubilin precursor [Mus musculus]	Protein coding transcripts	NA	7.923674754592733	1.1381634368436095e-06	7.597530304516731e-4	0.02429401962168933	0.9844348976734253	1	39.618
TRINITY_DN680_c0_g1_i23	TRINITY_DN680_c0_g1_i23.p1	NP_001171191.1	Q80U28	MAP kinase-activating death domain protein isoform 11 [Mus musculus]	Protein coding transcripts	NA	-1.3030837128952746	0.042925967081735836	0.6200606306652264	1.193688086870636	0.01137130184119341	0.43441765700499957	38.396
TRINITY_DN980_c0_g2_i1	TRINITY_DN980_c0_g2_i1.p1	NP_060960.2	Q9BXB1	leucine-rich repeat-containing G-protein coupled receptor 4 isoform 1 precursor [Homo sapiens]	Protein coding transcripts	NA	-0.6405607911656044	0.05258090157042693	0.6655141863119565	0.6601101025144399	0.03389886969815847	0.6022443772603444	32.908
TRINITY_DN1449_c2_g1_i6	TRINITY_DN1449_c2_g1_i6.p1	NP_033836.2	Q9VX32	rho GTPase-activating protein 5 [Mus musculus]	Protein coding transcripts	NA	-6.503809884125258	2.0910336611552736e-4	0.04201697434231597	0.7174350939902977	0.37292642626385536	0.9580916517728543	37.849
TRINITY_DN29542_c0_g1_i3	TRINITY_DN29542_c0_g1_i3.p1	NP_006532.2	Q28ID3	glutaredoxin-3 isoform 1 [Homo sapiens]	Protein coding transcripts	NA	0.6075999509756052	0.19632830062845796	0.8989844946052156	-1.5697791461983104	0.002570907079842218	0.2354902420107673	61.674
TRINITY_DN269_c2_g1_i2	TRINITY_DN269_c2_g1_i2.p1	NP_033237.2	P97496	SWI/SNF complex subunit SMARCC1 [Mus musculus]	Protein coding transcripts	NA	-0.577731774295782	0.0801181981267744	0.7534324534443368	0.6962914681924539	0.022164654105543163	0.5436290703823523	82.192
TRINITY_DN5712_c0_g1_i2	TRINITY_DN5712_c0_g1_i2.p1	NP_689509.1	Q6RWA9	sodium/potassium-transporting ATPase subunit alpha-3 isoform 1 [Homo sapiens]	Protein coding transcripts	NA	-0.829018773698366	0.08256481664304141	0.7602835489056683	1.3802434368629029	0.003972494294043371	0.2886581462667973	79.392
TRINITY_DN29693_c0_g2_i1	TRINITY_DN29693_c0_g2_i1.p1	NP_001305033.1	Q99999	galactosylceramide sulfotransferase isoform 1 [Homo sapiens]	Protein coding transcripts	NA	-2.932585098074458	6.81398933561084e-4	0.09209316385758924	0.9406287969968781	0.20625075776033905	0.8790106992142891	33.559
TRINITY_DN18204_c0_g1_i21	TRINITY_DN18204_c0_g1_i21.p1	NP_005602.3	Q08999	retinoblastoma-like protein 2 isoform 1 [Homo sapiens]	Protein coding transcripts	NA	-6.677511424334169	0.0521589851959767	0.6639397133026329	4.997334849753413	0.048042386236905245	0.6544710527522218	41.824
TRINITY_DN1067_c0_g1_i7	TRINITY_DN1067_c0_g1_i7.p1	NP_060614.2	Q9JLR1	protein transport protein Sec61 subunit alpha isoform 2 isoform a [Homo sapiens]	Protein coding transcripts	NA	0.12485653603179564	0.6570426156018885	0.9853074558249292	-0.8592523856604468	0.0024904725030470655	0.2354902420107673	88.155
TRINITY_DN6258_c0_g1_i5	TRINITY_DN6258_c0_g1_i5.p1	NP_005740.1	P50616	protein Tob1 isoform 1 [Homo sapiens]	Protein coding transcripts	NA	-0.9332695019551005	0.027874286233834405	0.5361006643398161	0.9599401427795975	0.021538955070917666	0.5417965787110259	62.329
TRINITY_DN10063_c1_g1_i4	TRINITY_DN10063_c1_g1_i4.p1	NP_062732.1	Q791V5	mitochondrial carrier homolog 2 isoform 1 [Mus musculus]	Protein coding transcripts	NA	0.30804632624067974	0.30193878246748185	0.9397991218579619	-0.8395623358214411	0.005386608579906999	0.3233935858400263	39.726
TRINITY_DN1590_c0_g1_i2	TRINITY_DN1590_c0_g1_i2.p1	NP_666186.1	Q28HM1	dimethyladenosine transferase 1, mitochondrial [Mus musculus]	Protein coding transcripts	NA	0.46935214146784604	0.31216002387239705	0.9424131826891132	-1.7946958629268481	7.701070668547386e-4	0.13517383271332387	51.235
TRINITY_DN754_c3_g1_i9	TRINITY_DN754_c3_g1_i9.p1	NP_004037.1	P15999	ATP synthase subunit alpha, mitochondrial isoform a precursor [Homo sapiens]	Protein coding transcripts	NA	0.21104844822131147	0.4537768256429033	0.9613014360586943	-0.7447713460034443	0.008560104002374223	0.39806932895841096	87.773
TRINITY_DN125_c0_g1_i5	TRINITY_DN125_c0_g1_i5.p1	NP_002682.2	P54358	DNA polymerase delta catalytic subunit isoform 1 [Homo sapiens]	Protein coding transcripts	NA	0.7107172179803312	0.020980663038342662	0.48508013767219527	-0.32941421627624595	0.2221484720538323	0.8904407212157924	63.293
TRINITY_DN38936_c0_g1_i13	TRINITY_DN38936_c0_g1_i13.p1	NP_032926.2	P31365	POU domain, class 3, transcription factor 3 [Mus musculus]	Protein coding transcripts	NA	-1.101612528085761	0.08413055619448906	0.7654497146776775	1.823130954300899	0.0020012700668900598	0.21534978227977628	91.975
TRINITY_DN7683_c0_g1_i8	TRINITY_DN7683_c0_g1_i8.p1	NP_005331.1	P80912	histidine triad nucleotide-binding protein 1 [Homo sapiens]	Protein coding transcripts	NA	0.5246797289839555	0.062526992892631	0.6996237919021469	-0.4661182813322904	0.09896123536977121	0.7663860149796448	62.698
TRINITY_DN519_c7_g1_i5	TRINITY_DN519_c7_g1_i5.p2	NP_663376.2	Q91WG5	5'-AMP-activated protein kinase subunit gamma-2 isoform 1 [Mus musculus]	Protein coding transcripts	NA	-1.0098514313951483	0.02242207030124381	0.496665251262197	0.918862253143631	0.027155211554398834	0.5685703624978435	59.554
TRINITY_DN804_c0_g1_i10	TRINITY_DN804_c0_g1_i10.p1	NP_082314.2	Q9CWT6	probable ATP-dependent RNA helicase DDX28 [Mus musculus]	Protein coding transcripts	NA	-7.613936396570425	1.680959041331689e-4	0.038715140867723534	0.6955555587097613	0.5270115024949812	0.9878317268705523	36
TRINITY_DN2122_c0_g2_i5	TRINITY_DN2122_c0_g2_i5.p1	NP_443205.1	A5D7H2	striatin-3 isoform 1 [Mus musculus]	Protein coding transcripts	NA	1.5503467501652315	2.1243763735513658e-4	0.04247027365276497	-0.27528547171160267	0.49206800934229966	0.9857111845966965	56.667
TRINITY_DN7606_c0_g1_i1	TRINITY_DN7606_c0_g1_i1.p1	NP_082722.1	Q15643	thyroid receptor-interacting protein 11 [Mus musculus]	Protein coding transcripts	NA	-1.0572374867423786	0.018929021245674107	0.4679852936218638	0.7305805674721528	0.06423178566942282	0.6999484527962995	34.848
TRINITY_DN175_c0_g1_i4	TRINITY_DN175_c0_g1_i4.p1	NP_766213.1	Q8BHA0	INO80 complex subunit C [Mus musculus]	Protein coding transcripts	NA	0.4584188496632487	0.09997948819930193	0.8027090777805893	-0.5672675192847296	0.04424603899655092	0.6435587843572999	64.545
TRINITY_DN3744_c0_g1_i6	TRINITY_DN3744_c0_g1_i6.p1	NP_001004761.1	D4A6L0	probable G-protein coupled receptor 158 precursor [Mus musculus]	Protein coding transcripts	NA	6.119732692048954	3.2673173304153565e-4	0.05643860778117473	-0.5373524352306217	0.33066357104733696	0.9478151610715467	37.609
TRINITY_DN10588_c0_g1_i2	TRINITY_DN10588_c0_g1_i2.p1	NP_001748.1	P16152	carbonyl reductase [NADPH] 1 isoform 1 [Homo sapiens]	Protein coding transcripts	NA	0.01142818165552249	0.9839616160165459	1	-2.066244612277987	3.1351456030203426e-5	0.022049031148098783	50.554
TRINITY_DN966_c0_g1_i2	TRINITY_DN966_c0_g1_i2.p1	NP_080413.2	Q91V09	WD repeat-containing protein 13 isoform 1 [Mus musculus]	Protein coding transcripts	NA	0.26786066662186825	0.3268506773829305	0.9446426872461687	-0.6110409569358427	0.025800204547968893	0.5588206131250755	60.736
TRINITY_DN118_c3_g2_i5	TRINITY_DN118_c3_g2_i5.p1	NP_002684.1	P54098	DNA polymerase subunit gamma-1 [Homo sapiens]	Protein coding transcripts	NA	0.6777870446658502	0.01692095241074224	0.4442765264964482	-0.3870888684990972	0.16759892614436425	0.8497092452859283	47.409
TRINITY_DN5162_c0_g1_i5	TRINITY_DN5162_c0_g1_i5.p1	NP_001003931.4	Q9Y6F1	protein mono-ADP-ribosyltransferase PARP3 isoform a [Homo sapiens]	Protein coding transcripts	NA	-0.6180248159097367	0.06023121025713721	0.6918276519716782	0.5754291862845893	0.05041329380667436	0.6640391850441681	50.37
TRINITY_DN14467_c0_g1_i4	TRINITY_DN14467_c0_g1_i4.p1	NP_081357.2	Q9D9V7	protein DENND6B [Mus musculus]	Protein coding transcripts	NA	0.31554640190682465	0.3767220332556133	0.9516825527128902	-1.1566685655827882	0.0011570701782474496	0.16864363465655635	59.804
TRINITY_DN1321_c0_g1_i6	TRINITY_DN1321_c0_g1_i6.p1	NP_808574.2	Q98892	opioid-binding protein/cell adhesion molecule precursor [Mus musculus]	Protein coding transcripts	NA	-1.007170907272563	0.010873472850739582	0.3774686840691495	0.40416388115220525	0.2207723291308879	0.8896077371573743	32.288
TRINITY_DN5014_c0_g1_i2	TRINITY_DN5014_c0_g1_i2.p1	NP_689931.2	Q96DN2	von Willebrand factor C and EGF domain-containing protein precursor [Homo sapiens]	Protein coding transcripts	NA	0.6278666948207947	0.06145694908285254	0.6959230830014561	-0.715016367458269	0.028742167511232482	0.5769091746076197	54.688
TRINITY_DN15244_c2_g1_i6	TRINITY_DN15244_c2_g1_i6.p1	NP_033120.1	Q4PMB3	40S ribosomal protein S4, X isoform [Mus musculus]	Protein coding transcripts	NA	0.41976696864265933	0.18887087707333466	0.8942643210695134	-0.7762211057909891	0.015597417859949059	0.4866318003534565	70.817
TRINITY_DN749_c0_g1_i14	TRINITY_DN749_c0_g1_i14.p1	NP_054906.2	Q6NYP0	transmembrane protein 208 isoform 1 [Homo sapiens]	Protein coding transcripts	NA	0.7896390979831709	0.011957389839622625	0.3880106889413938	-0.4541697872288554	0.15620454161994463	0.8384513876182775	60.227
TRINITY_DN193_c0_g1_i4	TRINITY_DN193_c0_g1_i4.p1	NP_055555.1	Q3B8Q2	eukaryotic initiation factor 4A-III [Homo sapiens]	Protein coding transcripts	NA	0.33548050984768757	0.24763836097419267	0.9234473893755101	-0.6705645800706302	0.021366750774357506	0.5406000476447679	89.673
TRINITY_DN8824_c0_g1_i1	TRINITY_DN8824_c0_g1_i1.p1	NP_116197.4	F7D3V9	leucine-rich repeat and immunoglobulin-like domain-containing nogo receptor-interacting protein 1 isoform a precursor [Homo sapiens]	Protein coding transcripts	NA	-1.129004977389372	0.01805604468646974	0.4573114237504336	0.8254670692333399	0.0468058860510112	0.6506886946178854	29.091
TRINITY_DN27734_c0_g2_i5	TRINITY_DN27734_c0_g2_i5.p1	NP_060762.3	Q8AVG9	glutamyl-tRNA(Gln) amidotransferase subunit A, mitochondrial [Homo sapiens]	Protein coding transcripts	NA	0.6340094382591207	0.07004143346607222	0.7217855316987172	-0.742369625757194	0.03543648463897376	0.6092651211051395	56.182
TRINITY_DN48791_c0_g1_i6	TRINITY_DN48791_c0_g1_i6.p1	NP_000519.2	O00754	lysosomal alpha-mannosidase isoform 1 precursor [Homo sapiens]	Protein coding transcripts	NA	-3.3794391920132174	1.4659858204800564e-4	0.03438595265291479	0.3897355101901756	0.6115232594814118	0.9995639207012684	50.331
TRINITY_DN189_c0_g1_i4	TRINITY_DN189_c0_g1_i4.p2	NP_078942.3	Q6PD74	alpha- and gamma-adaptin-binding protein p34 isoform 1 [Homo sapiens]	Protein coding transcripts	NA	1.6599319537746546	0.2992437230956292	0.9391223054892581	-9.247428919600342	3.2222580899861304e-4	0.08568476332631422	36.494
TRINITY_DN1315_c0_g1_i7	TRINITY_DN1315_c0_g1_i7.p1	NP_067506.2	Q5XK84	histone-arginine methyltransferase CARM1 isoform 1 [Mus musculus]	Protein coding transcripts	NA	0.5256431470969769	0.07102147822940653	0.724676577953985	-0.5940144616471796	0.04151003042836184	0.6326169123569985	61.474
TRINITY_DN741_c0_g3_i2	TRINITY_DN741_c0_g3_i2.p1	NP_694968.1	O81025	GTPase IMAP family member 7 [Homo sapiens]	Protein coding transcripts	NA	2.214794412848931	0.28574802921180226	0.9373671336717457	-5.100275770635916	0.03385828435586115	0.6022443772603444	33.99
TRINITY_DN3426_c0_g1_i4	TRINITY_DN3426_c0_g1_i4.p1	NP_597702.2	Q8TCU5	glutamate receptor ionotropic, NMDA 3A precursor [Homo sapiens]	Protein coding transcripts	NA	-0.8513968906570815	0.06508764083156685	0.7067581049105125	1.0028254679468562	0.015122025881145801	0.48000610103878755	30.174
TRINITY_DN1702_c1_g1_i10	TRINITY_DN1702_c1_g1_i10.p1	NP_055524.3	Q70CQ2	ubiquitin carboxyl-terminal hydrolase 34 [Homo sapiens]	Protein coding transcripts	NA	3.5162391940454074	8.820149754409318e-5	0.02395674330535563	-0.574891256453347	0.46679299354462866	0.9812501461526045	46.067
TRINITY_DN39291_c0_g1_i2	TRINITY_DN39291_c0_g1_i2.p1	NP_001276642.1	Q9D3S9	probable serine carboxypeptidase CPVL isoform 1 precursor [Mus musculus]	Protein coding transcripts	NA	1.1442843340480824	0.058988134892400575	0.6868855194378068	-1.7578946853536013	0.0043144425165585224	0.3028677321567708	33.071
TRINITY_DN10676_c3_g1_i14	TRINITY_DN10676_c3_g1_i14.p1	NP_036027.1	Q9QXV8	protein sprouty homolog 2 [Mus musculus]	Protein coding transcripts	NA	-0.701667070424165	0.02539198190307022	0.5221346136732579	0.4634865381116249	0.12972057991627609	0.8092668415919075	35.018
TRINITY_DN932_c1_g1_i4	TRINITY_DN932_c1_g1_i4.p1	NP_061840.1	Q9NSN8	gamma-1-syntrophin isoform 1 [Homo sapiens]	Protein coding transcripts	NA	1.1556742098273862	9.764116704508501e-4	0.11178778264254732	-0.11623657282000478	0.7207564039403471	1	36.961
TRINITY_DN236_c0_g3_i12	TRINITY_DN236_c0_g3_i12.p1	NP_001157528.1	P70496	phospholipase D1 isoform 1 [Mus musculus]	Protein coding transcripts	NA	-8.132397152554034	1.3778230125527579e-5	0.005772785268763598	-0.24007004778674043	0.8119589598064266	1	51.685
TRINITY_DN785_c3_g1_i4	TRINITY_DN785_c3_g1_i4.p1	NP_003925.1	Q96I24	far upstream element-binding protein 3 [Homo sapiens]	Protein coding transcripts	NA	-7.185125392668644	1.9861607225910794e-4	0.041695078150341125	0.5324635235084415	0.5879338061075299	0.9969156585409689	67.606
TRINITY_DN347_c9_g1_i6	TRINITY_DN347_c9_g1_i6.p1	NP_071758.1	P37137	LIM/homeobox protein Lhx5 [Homo sapiens]	Protein coding transcripts	NA	-1.4132635260241513	0.01232397920155791	0.3902572071212905	1.0115030261343765	0.05070516312342727	0.6641957037455813	63.69
TRINITY_DN14954_c0_g1_i13	TRINITY_DN14954_c0_g1_i13.p1	NP_001108488.1	A2RSY1	KAT8 regulatory NSL complex subunit 3 isoform 1 [Homo sapiens]	Protein coding transcripts	NA	-4.42115617592004	5.548361021363536e-4	0.08063345035622933	0.49012326532477046	0.6446542144743276	1	47.922
TRINITY_DN2427_c1_g1_i12	TRINITY_DN2427_c1_g1_i12.p1	NP_004621.2	Q15637	splicing factor 1 isoform 1 [Homo sapiens]	Protein coding transcripts	NA	-0.4668024705734859	0.15545235132296312	0.8655594663231625	0.775528759901574	0.012328772471473718	0.44754395290758187	68.557
TRINITY_DN89_c0_g1_i8	TRINITY_DN89_c0_g1_i8.p1	NP_001017985.2	A0JM13	C2 domain-containing protein 3 [Mus musculus]	Protein coding transcripts	NA	4.061659457881283	4.196967498086839e-5	0.013774447328721006	-0.4771689027024895	0.48265768431856226	0.9846919307084604	36.528
TRINITY_DN13285_c1_g1_i7	TRINITY_DN13285_c1_g1_i7.p2	NP_005868.1	Q15459	splicing factor 3A subunit 1 [Homo sapiens]	Protein coding transcripts	NA	-1.6516392250483936	0.002553328534523644	0.1904550965978773	0.7600024941846352	0.1383985112116143	0.8158148270964929	75.665
TRINITY_DN814_c2_g1_i6	TRINITY_DN814_c2_g1_i6.p1	NP_004892.1	Q28CF8	ectonucleoside triphosphate diphosphohydrolase 4 isoform a [Homo sapiens]	Protein coding transcripts	NA	5.509590188629694	0.014618099312814024	0.4184353683867946	-2.2093847545325573	0.2480026736723178	0.9053452033126965	45.846
TRINITY_DN62423_c0_g1_i9	TRINITY_DN62423_c0_g1_i9.p1	NP_543129.3	Q9JI12	vesicular glutamate transporter 2 isoform 1 [Mus musculus]	Protein coding transcripts	NA	-2.140119943677076	0.002100371761152199	0.1695134334837741	0.9425210802975041	0.12849347684831497	0.8085544846758174	55.065
TRINITY_DN382_c0_g1_i21	TRINITY_DN382_c0_g1_i21.p1	NP_001074642.1	Q3UMG5	leucine-rich repeat and calponin homology domain-containing protein 2 isoform 1 [Mus musculus]	Protein coding transcripts	NA	-0.9339970556853813	0.04278518040658523	0.6195958720966246	0.8694480636553683	0.024508281112205058	0.5532656592457987	70.103
TRINITY_DN6045_c2_g1_i5	TRINITY_DN6045_c2_g1_i5.p1	NP_001002911.1	Q20929	probable G-protein coupled receptor 139 isoform 1 [Homo sapiens]	Protein coding transcripts	NA	-1.8753286320251694	0.00661509869310921	0.30614579573827205	0.8449899679529957	0.10784852941877332	0.778051115652139	25.62
TRINITY_DN124614_c0_g1_i3	TRINITY_DN124614_c0_g1_i3.p1	NP_034207.2	P30545	D(2) dopamine receptor [Mus musculus]	Protein coding transcripts	NA	-1.5101180216495125	0.011309523462584976	0.3832297047932706	0.8521686749082029	0.08488767589690296	0.7507889518108893	28.684
TRINITY_DN33518_c0_g1_i7	TRINITY_DN33518_c0_g1_i7.p1	NP_064617.2	Q1LXS2	proteasome assembly chaperone 2 isoform 1 [Homo sapiens]	Protein coding transcripts	NA	1.0593295008771582	0.004809294233530564	0.2570946320974179	-0.4339602354458744	0.25049892855097705	0.9077705007408613	43.096
TRINITY_DN2584_c2_g1_i2	TRINITY_DN2584_c2_g1_i2.p1	NP_005609.3	P10041	delta-like protein 1 precursor [Homo sapiens]	Protein coding transcripts	NA	-1.1485550479594817	0.02927988196740426	0.5465207921347154	0.7499706810470065	0.07598071806414113	0.7275528450827519	48.17
TRINITY_DN3827_c0_g1_i11	TRINITY_DN3827_c0_g1_i11.p1	NP_065986.3	E1C213	ubiquitin carboxyl-terminal hydrolase 37 [Homo sapiens]	Protein coding transcripts	NA	-0.6813193283611719	0.10270708308584799	0.8101373443326731	0.8408630678356077	0.010549315780469307	0.43009757008074867	39.506
TRINITY_DN3451_c0_g1_i17	TRINITY_DN3451_c0_g1_i17.p2	NP_055647.2	O60343	TBC1 domain family member 4 isoform 1 [Homo sapiens]	Protein coding transcripts	NA	-7.251029892876259	0.0010238940461345626	0.11488616271499605	2.3372682911598925	0.06921380108028828	0.7093572098360632	50.69
TRINITY_DN352_c0_g1_i10	TRINITY_DN352_c0_g1_i10.p1	NP_001107603.1	Q8VI02	serine/threonine-protein phosphatase 4 regulatory subunit 1 isoform b [Mus musculus]	Protein coding transcripts	NA	0.4790662493263287	0.10276427787912477	0.8103002653470859	-0.6377629747939789	0.028134981949407594	0.5741285642981703	59.006
TRINITY_DN3126_c0_g1_i7	TRINITY_DN3126_c0_g1_i7.p3	NP_005960.1	Q99733	nucleosome assembly protein 1-like 4 [Homo sapiens]	Protein coding transcripts	NA	0.17858518903022147	0.7940070011363974	0.9977255711622224	-3.2170648164398554	1.571074556546989e-5	0.014062545530692413	69.748
TRINITY_DN11580_c0_g1_i11	TRINITY_DN11580_c0_g1_i11.p1	NP_001018119.1	O00625	pirin [Homo sapiens]	Protein coding transcripts	NA	0.3620719640460044	0.1496799480172893	0.8601634525031696	-0.47276714178560725	0.06244947066334963	0.6971400092418827	59.649
TRINITY_DN2724_c1_g1_i13	TRINITY_DN2724_c1_g1_i13.p1	NP_001010883.2	Q5T8I3	protein FAM102B [Homo sapiens]	Protein coding transcripts	NA	3.438180333309728	0.0010074032032200864	0.11389494575217633	-1.1626260105334463	0.10970310513491915	0.7806324908814648	40.974
TRINITY_DN31_c1_g1_i1	TRINITY_DN31_c1_g1_i1.p1	NP_997406.1	P62752	60S ribosomal protein L23a [Mus musculus]	Protein coding transcripts	NA	0.44298038243117926	0.26323203183397254	0.930372526191428	-1.2089525147281508	0.0025711152768796955	0.2354902420107673	79.365
TRINITY_DN3394_c0_g1_i9	TRINITY_DN3394_c0_g1_i9.p1	NP_035246.1	O35405	5'-3' exonuclease PLD3 [Mus musculus]	Protein coding transcripts	NA	0.5656950160395964	0.07019577426296923	0.721826378081571	-0.6826885126546135	0.030344547634514697	0.5859886098637874	46.265
TRINITY_DN4375_c0_g1_i3	TRINITY_DN4375_c0_g1_i3.p1	NP_001161760.2	Q9C0H5	rho GTPase-activating protein 39 isoform 1 [Mus musculus]	Protein coding transcripts	NA	1.9789390678951815	0.17609115874989417	0.8833485871473341	7.645535155735958	7.293469488748629e-5	0.03730467562920468	60.839
TRINITY_DN1479_c0_g1_i3	TRINITY_DN1479_c0_g1_i3.p1	NP_001157720.1	P43689	tropomyosin alpha-1 chain isoform Tpm1.1st [Mus musculus]	Protein coding transcripts	NA	0.1405305602792177	0.6564361701216437	0.985160728740971	-1.0400422117737396	0.0010005348735434127	0.15762026183853506	56.915
TRINITY_DN50732_c0_g1_i2	TRINITY_DN50732_c0_g1_i2.p1	NP_038905.1	Q6AVI8	calcium-binding protein 5 [Mus musculus]	Protein coding transcripts	NA	0.7226086556463812	0.02145402000941188	0.4872077957616817	-0.504550386014407	0.10438566622634854	0.7720328753256047	22.759
TRINITY_DN2241_c0_g1_i2	TRINITY_DN2241_c0_g1_i2.p1	NP_055659.2	O15040	tectonin beta-propeller repeat-containing protein 2 isoform 1 [Homo sapiens]	Protein coding transcripts	NA	-4.238499669258126	5.189592160704297e-5	0.016221182353744288	0.2688534636840349	0.7344257247979529	1	30.591
TRINITY_DN50_c0_g1_i1	TRINITY_DN50_c0_g1_i1.p3	NP_001314867.1	Q01484	ankyrin-2 isoform 4 [Mus musculus]	Protein coding transcripts	NA	-1.2688182091262912	0.06912678041846587	0.7192287393526284	1.9288200299119072	0.003837180075636286	0.2873070344084781	65.505
TRINITY_DN8634_c0_g1_i9	TRINITY_DN8634_c0_g1_i9.p1	NP_062776.1	Q9QYC7	vitamin K-dependent gamma-carboxylase [Mus musculus]	Protein coding transcripts	NA	0.08293217096713622	0.7932077931912211	0.9977255711622224	-1.1156251963674182	3.295354979318933e-4	0.08568476332631422	51.86
TRINITY_DN3675_c0_g1_i14	TRINITY_DN3675_c0_g1_i14.p1	NP_112601.3	Q9H3G5	probable serine carboxypeptidase CPVL isoform b precursor [Homo sapiens]	Protein coding transcripts	NA	1.3184178552043384	0.011738994918884032	0.3872576826660963	-1.0850184314120064	0.05040561885955548	0.6640391850441681	29.412
TRINITY_DN7595_c0_g1_i27	TRINITY_DN7595_c0_g1_i27.p1	NP_000912.3	Q14432	cGMP-inhibited 3',5'-cyclic phosphodiesterase A isoform 1 [Homo sapiens]	Protein coding transcripts	NA	-1.790347493360392	0.0049575312227146204	0.2613753810915564	0.8489692561528308	0.12598499898642526	0.8051965554138685	44.18
TRINITY_DN8112_c0_g1_i7	TRINITY_DN8112_c0_g1_i7.p1	NP_001103447.1	Q05DH4	FHF complex subunit HOOK interacting protein 1A [Homo sapiens]	Protein coding transcripts	NA	-1.2416585416347268	0.003537737310628886	0.22259458543620741	0.5431058942848676	0.1792909019002929	0.8566365506800002	33.678
TRINITY_DN593_c0_g1_i2	TRINITY_DN593_c0_g1_i2.p1	NP_891993.1	P22694	cAMP-dependent protein kinase catalytic subunit beta isoform 1 [Homo sapiens]	Protein coding transcripts	NA	-1.9016075890693225	6.253765161238948e-4	0.08642045161762622	0.2430277025521961	0.5970824361749083	0.9978734349669584	88.333
TRINITY_DN654_c1_g1_i1	TRINITY_DN654_c1_g1_i1.p1	NP_000734.2	P32297	neuronal acetylcholine receptor subunit alpha-3 isoform 1 precursor [Homo sapiens]	Protein coding transcripts	NA	-1.1276830761208596	0.0038748236220523926	0.23369992883753665	0.47418741547954657	0.20180927090461603	0.8753554703302957	28.48
TRINITY_DN7004_c0_g1_i6	TRINITY_DN7004_c0_g1_i6.p1	NP_002218.2	P23458	tyrosine-protein kinase JAK1 isoform 1 [Homo sapiens]	Protein coding transcripts	NA	-1.5585180201464155	8.476566842069896e-5	0.023183410313061165	-0.08442673973569537	0.8157639690012224	1	24.736
TRINITY_DN3349_c0_g1_i5	TRINITY_DN3349_c0_g1_i5.p1	NP_690035.2	A2BE28	ribosomal biogenesis protein LAS1L isoform 2 [Mus musculus]	Protein coding transcripts	NA	0.5994977692275104	0.10710404177823277	0.8181867208862943	-0.9317535827692034	0.013726998023124335	0.4650342478063136	23.06
TRINITY_DN855_c0_g1_i7	TRINITY_DN855_c0_g1_i7.p1	NP_612152.1	Q8TDX9	polycystic kidney disease protein 1-like 1 [Homo sapiens]	Protein coding transcripts	NA	-8.206267623282248	5.469254100203865e-6	0.0026592728824991235	-0.6867356647401575	0.4791819159287887	0.984132303077239	26.068
TRINITY_DN15722_c0_g1_i24	TRINITY_DN15722_c0_g1_i24.p1	NP_084192.2	Q99MW1	serine/threonine-protein kinase 31 isoform 1 [Mus musculus]	Protein coding transcripts	NA	9.084423036337824	1.6546015644520155e-6	0.0010510456131351319	-0.9625091765596465	0.3291417745009227	0.9477123850885939	25.566
TRINITY_DN3125_c1_g1_i5	TRINITY_DN3125_c1_g1_i5.p1	NP_001334089.1	Q8BHG2	CXXC motif containing zinc binding protein isoform 2 [Mus musculus]	Protein coding transcripts	NA	0.22695979289006402	0.6994442427194574	0.9887193802337051	-2.577260343084742	8.028723803086146e-5	0.03940576405358725	53.846
TRINITY_DN28559_c0_g2_i21	TRINITY_DN28559_c0_g2_i21.p1	NP_032712.2	Q5ZL67	endoplasmic reticulum membrane sensor NFE2L1 isoform 1 [Mus musculus]	Protein coding transcripts	NA	0.3750687941945026	0.19534500742413322	0.8986036142641847	-0.6772954615497296	0.019136709373276748	0.5221303925277521	42.241
TRINITY_DN44674_c0_g3_i5	TRINITY_DN44674_c0_g3_i5.p1	NP_080203.1	Q9VCX3	39S ribosomal protein L45, mitochondrial [Mus musculus]	Protein coding transcripts	NA	0.25406178436400834	0.5911406581627116	0.9776693144145364	-1.7799483715717839	1.6326928369939694e-4	0.056405240958044285	41.702
TRINITY_DN8354_c0_g1_i4	TRINITY_DN8354_c0_g1_i4.p1	NP_031750.2	Q62398	cyclic nucleotide-gated olfactory channel [Mus musculus]	Protein coding transcripts	NA	-1.487765931636449	0.004527435744842817	0.24927746861139613	0.5033161059796055	0.2441735379796438	0.9037123174247044	57.165
TRINITY_DN4782_c0_g1_i5	TRINITY_DN4782_c0_g1_i5.p2	NP_033818.2	Q60989	E3 ubiquitin-protein ligase XIAP [Mus musculus]	Protein coding transcripts	NA	1.8528218950819189	0.05625758489184917	0.6801688158119543	-5.992604884705737	0.0011060135352062802	0.16437447951156278	38.095
TRINITY_DN39329_c0_g1_i1	TRINITY_DN39329_c0_g1_i1.p1	NP_666117.2	Q54KA7	ankyrin-3 isoform b [Mus musculus]	Protein coding transcripts	NA	-2.5932064353046846	7.994491324228231e-4	0.09960066488621554	0.68354266783191	0.303015928160618	0.9366595490681877	31.831
TRINITY_DN43808_c0_g1_i2	TRINITY_DN43808_c0_g1_i2.p1	NP_001129470.1	Q0MQJ3	NADH dehydrogenase [ubiquinone] 1 beta subcomplex subunit 11, mitochondrial isoform 2 [Homo sapiens]	Protein coding transcripts	NA	0.4573036336714569	0.7000205770333805	0.98877970165925	-9.407805211734695	4.475003451486417e-6	0.005340713210101244	36.782
TRINITY_DN3588_c0_g1_i6	TRINITY_DN3588_c0_g1_i6.p1	NP_032014.3	P12276	fatty acid synthase [Mus musculus]	Protein coding transcripts	NA	0.9434380595656391	0.030847780243346574	0.5558547173986944	-0.937137103603141	0.029643577859373608	0.581163880032954	45.497
TRINITY_DN12344_c0_g1_i5	TRINITY_DN12344_c0_g1_i5.p1	NP_031814.2	Q60737	casein kinase II subunit alpha [Mus musculus]	Protein coding transcripts	NA	0.6795331915775318	0.04380139716827397	0.6241816178969033	-0.7089659699973861	0.050711448015931214	0.6641957037455813	70.238
TRINITY_DN1596_c1_g1_i5	TRINITY_DN1596_c1_g1_i5.p1	NP_058616.1	Q9Z1G4	V-type proton ATPase 116 kDa subunit a1 isoform 1 [Mus musculus]	Protein coding transcripts	NA	0.026969196676749137	0.9400010593383646	1	-1.4001283566937985	8.598696046607097e-5	0.040801330734888425	50.269
TRINITY_DN11307_c0_g1_i5	TRINITY_DN11307_c0_g1_i5.p1	NP_001121691.1	Q14135	transcription cofactor vestigial-like protein 4 isoform a [Homo sapiens]	Protein coding transcripts	NA	-0.6117421580236704	0.32990031238002565	0.9455946599242219	2.119291794366077	2.9870577976889243e-4	0.08361643752040902	51.515
TRINITY_DN49704_c0_g1_i6	TRINITY_DN49704_c0_g1_i6.p1	NP_001028478.1	Q6PD21	SH2 domain-containing adapter protein B [Mus musculus]	Protein coding transcripts	NA	1.1143258192652612	0.011491966615385261	0.385191160153475	-0.7414716854854868	0.08306119476428032	0.7459386839211615	48.305
TRINITY_DN1002_c0_g1_i3	TRINITY_DN1002_c0_g1_i3.p1	NP_055462.2	E1BZ85	meiosis regulator and mRNA stability factor 1 isoform 1 [Homo sapiens]	Protein coding transcripts	NA	-8.881417248068441	0.0014786050997350377	0.14343197844326286	1.736086398095646	0.3182501253236434	0.9424079844071998	26.667
TRINITY_DN1295_c2_g1_i8	TRINITY_DN1295_c2_g1_i8.p1	NP_945200.1	P58308	orexin receptor type 2 isoform 1 [Mus musculus]	Protein coding transcripts	NA	-0.9946931795369377	0.05719183232447894	0.6812336354287758	0.9029234263057546	0.033252890817418904	0.5985408454628321	42.494
TRINITY_DN8176_c0_g3_i1	TRINITY_DN8176_c0_g3_i1.p1	NP_078933.3	Q8TE76	MORC family CW-type zinc finger protein 4 isoform a [Homo sapiens]	Protein coding transcripts	NA	0.8434013766061714	0.05453528133781218	0.6755203220869705	-0.9891155167870596	0.024486718648695893	0.5532656592457987	33.333
TRINITY_DN4656_c0_g1_i8	TRINITY_DN4656_c0_g1_i8.p1	NP_002874.1	P46060	ran GTPase-activating protein 1 [Homo sapiens]	Protein coding transcripts	NA	0.04230533223436612	0.8866883002081428	1	-1.1115455785745212	3.1050237009457547e-4	0.08433672650899836	49.313
TRINITY_DN692_c4_g1_i11	TRINITY_DN692_c4_g1_i11.p1	NP_001098662.1	Q9JIT3	transducin-like enhancer protein 3 isoform b [Homo sapiens]	Protein coding transcripts	NA	-8.569571361283403	7.48984754256208e-5	0.021689717324725362	0.6614634907870718	0.593928196311503	0.9973981719029041	65.667
TRINITY_DN290_c1_g1_i7	TRINITY_DN290_c1_g1_i7.p1	NP_006758.2	Q8N653	leucine-zipper-like transcriptional regulator 1 [Homo sapiens]	Protein coding transcripts	NA	-6.1366677114203325	4.2538531996422336e-5	0.013845764827661962	0.20500564992044182	0.8472579315292675	1	59.075
TRINITY_DN2181_c0_g1_i11	TRINITY_DN2181_c0_g1_i11.p1	NP_065908.1	P59015	vacuolar protein sorting-associated protein 18 homolog [Homo sapiens]	Protein coding transcripts	NA	-0.6457090840793838	0.12489658445680366	0.8359542050729986	1.0144132087778615	0.009137698406674203	0.4094187873133752	43.432
TRINITY_DN12407_c0_g1_i3	TRINITY_DN12407_c0_g1_i3.p1	NP_003080.2	P17133	U1 small nuclear ribonucleoprotein 70 kDa isoform 1 [Homo sapiens]	Protein coding transcripts	NA	-0.4930559670531436	0.14753109787617166	0.8588809181979181	0.8779535893778262	0.007501942614050901	0.3727953796538594	69.196
TRINITY_DN25542_c0_g2_i1	TRINITY_DN25542_c0_g2_i1.p1	NP_079921.2	Q6PE01	U5 small nuclear ribonucleoprotein 40 kDa protein [Mus musculus]	Protein coding transcripts	NA	0.3784181601656515	0.19894691620217006	0.8999379769789447	-0.7275886078085049	0.012812494273402393	0.45337580814346795	68.182
TRINITY_DN1125_c0_g1_i1	TRINITY_DN1125_c0_g1_i1.p1	NP_073725.2	A2AVA0	sushi, von Willebrand factor type A, EGF and pentraxin domain-containing protein 1 precursor [Mus musculus]	Protein coding transcripts	NA	-0.7096159802363657	0.015076638301931188	0.4211193779313886	0.29178123480741974	0.28706100117099775	0.9262820016559954	27.532
TRINITY_DN34802_c0_g1_i16	TRINITY_DN34802_c0_g1_i16.p1	NP_077235.2	Q8BUY5	complex I assembly factor TIMMDC1, mitochondrial [Mus musculus]	Protein coding transcripts	NA	1.9163671979982655	0.09221118292749725	0.7864108333513536	-2.8949478668401745	0.013866333752838087	0.4675766567665745	29.697
TRINITY_DN48791_c0_g1_i7	TRINITY_DN48791_c0_g1_i7.p1	NP_000519.2	O00754	lysosomal alpha-mannosidase isoform 1 precursor [Homo sapiens]	Protein coding transcripts	NA	2.184302549821129	0.00879230146807286	0.3476666676893389	-1.2661940333632924	0.08159069947255951	0.7436630659632686	54.241
TRINITY_DN7507_c0_g1_i16	TRINITY_DN7507_c0_g1_i16.p1	NP_001074644.1	P42335	inositol-trisphosphate 3-kinase B [Mus musculus]	Protein coding transcripts	NA	-10.828911615358647	9.395354729017626e-6	0.004204848302813979	-0.3258259358068249	0.8185857134127142	1	59.933
TRINITY_DN1142_c4_g1_i4	TRINITY_DN1142_c4_g1_i4.p1	NP_115745.2	Q5F4C0	voltage-gated hydrogen channel 1 isoform 1 [Homo sapiens]	Protein coding transcripts	NA	-1.5380262308687251	0.0032469454109117033	0.21250156791159838	0.6940454264878291	0.1562134292940463	0.8384513876182775	39.13
TRINITY_DN104941_c0_g1_i4	TRINITY_DN104941_c0_g1_i4.p1	NP_056988.3	O60841	eukaryotic translation initiation factor 5B [Homo sapiens]	Transcripts with ITS	KY962518.1	-0.7144092992054931	0.0389029402554758	0.6010926339108436	0.6657353961433115	0.04855702112922578	0.657397634978834	71.498
TRINITY_DN15657_c0_g1_i4	TRINITY_DN15657_c0_g1_i4.p1	NP_076361.1	Q9JK45	potassium voltage-gated channel subfamily KQT member 5 isoform 2 [Mus musculus]	Protein coding transcripts	NA	-1.0099685012333512	0.02821177411823856	0.537860448966738	0.9064125804112635	0.03689277696010171	0.6151657656760677	44.957
TRINITY_DN7869_c0_g1_i9	TRINITY_DN7869_c0_g1_i9.p1	NP_001269862.1	Q9BYN7	zinc finger protein 341 isoform 1 [Homo sapiens]	Protein coding transcripts	NA	-1.3971195232443352	0.018236669652188182	0.4588065930548661	1.1072923334398475	0.04457660345225264	0.6447318951022835	48.101
TRINITY_DN1006_c0_g1_i11	TRINITY_DN1006_c0_g1_i11.p1	NP_631883.2	Q8CGY8	UDP-N-acetylglucosamine--peptide N-acetylglucosaminyltransferase 110 kDa subunit isoform 1 [Mus musculus]	Protein coding transcripts	NA	1.9471220921449608	0.20383772174091266	0.9057818834530186	-4.535053761761121	0.009315179947017941	0.4131408187312552	60.836
TRINITY_DN4378_c0_g1_i4	TRINITY_DN4378_c0_g1_i4.p1	NP_110395.1	Q0IIF0	integrin-linked kinase-associated serine/threonine phosphatase 2C [Homo sapiens]	Protein coding transcripts	NA	0.9188082177208854	0.0335760811393953	0.5765443654454631	-0.7938195799371477	0.055590543600921624	0.675117116207133	47.692
TRINITY_DN4220_c0_g2_i16	TRINITY_DN4220_c0_g2_i16.p1	NP_057455.1	P56937	3-keto-steroid reductase/17-beta-hydroxysteroid dehydrogenase 7 isoform 1 [Homo sapiens]	Protein coding transcripts	NA	0.35742608292051314	0.28261977176966185	0.9366706612891816	-0.8965862206035967	0.006575228184098482	0.35522467325450563	46.828
TRINITY_DN386_c0_g2_i4	TRINITY_DN386_c0_g2_i4.p1	NP_932134.3	Q6P4W0	BRISC complex subunit Abraxas 2 [Mus musculus]	Protein coding transcripts	NA	0.3125588296604602	0.24695831252043543	0.9234473893755101	-0.6372511377213306	0.018179128386073374	0.5126554068442876	27.726
TRINITY_DN201_c0_g1_i8	TRINITY_DN201_c0_g1_i8.p1	NP_005267.2	P13706	glycerol-3-phosphate dehydrogenase [NAD(+)], cytoplasmic isoform 1 [Homo sapiens]	Protein coding transcripts	NA	0.5745507511983489	0.11454542599124985	0.8242050909158289	-0.9253635629984676	0.011569408613798791	0.4368644188359076	57.02
TRINITY_DN8784_c0_g1_i3	TRINITY_DN8784_c0_g1_i3.p1	NP_003276.3	Q92752	tenascin-R isoform 1 precursor [Homo sapiens]	Protein coding transcripts	NA	0.7971694732903931	0.03692313187196102	0.5935026946151389	-0.8094537232637042	0.036778914727427	0.614813572845919	48.299
TRINITY_DN371_c6_g1_i4	TRINITY_DN371_c6_g1_i4.p1	NP_031782.3	Q9GUM7	complexin-1 [Mus musculus]	Protein coding transcripts	NA	-1.7609131870872146	0.0011587033153274513	0.12434433616037151	0.5990444088467228	0.23858801893000026	0.9008675685518311	49.333
TRINITY_DN12344_c0_g1_i12	TRINITY_DN12344_c0_g1_i12.p1	NP_031814.2	Q60737	casein kinase II subunit alpha [Mus musculus]	Protein coding transcripts	NA	0.30929050440889383	0.2402152083035367	0.9219037403909216	-0.5355007055125859	0.04232569726890367	0.6352877153128015	85.352
TRINITY_DN5251_c0_g1_i9	TRINITY_DN5251_c0_g1_i9.p1	NP_001830.1	P37397	calponin-3 isoform 1 [Homo sapiens]	Protein coding transcripts	NA	0.6386197948991007	0.04962854327336868	0.6534839679967743	-0.6057758197003142	0.06103122766837892	0.6941473213953893	37.179
TRINITY_DN2502_c0_g1_i19	TRINITY_DN2502_c0_g1_i19.p1	NP_082252.1	Q8JZR0	long-chain-fatty-acid--CoA ligase 5 [Mus musculus]	Protein coding transcripts	NA	0.2932657572697776	0.3297236119791992	0.9455946599242219	-0.853960384221067	0.004752108035777406	0.31192837146842894	51.286
TRINITY_DN1115_c0_g1_i3	TRINITY_DN1115_c0_g1_i3.p1	NP_060225.4	Q08J23	RNA cytosine C(5)-methyltransferase NSUN2 isoform 1 [Homo sapiens]	Protein coding transcripts	NA	0.42601730734654675	0.2113873819892692	0.9112058648122331	-0.952645379861724	0.006252629847768119	0.34683601961197125	45.915
TRINITY_DN6901_c1_g2_i1	TRINITY_DN6901_c1_g2_i1.p1	NP_077718.3	A8XFG2	NADH dehydrogenase [ubiquinone] iron-sulfur protein 7, mitochondrial isoform 1 [Homo sapiens]	Protein coding transcripts	NA	0.27361116683383274	0.37735705005342196	0.9516825527128902	-0.910778298182948	0.003894923750395334	0.28781138751620916	70.745
TRINITY_DN2114_c0_g1_i2	TRINITY_DN2114_c0_g1_i2.p1	NP_033150.2	P54254	ataxin-1 isoform b [Mus musculus]	Protein coding transcripts	NA	-1.0306848517711973	0.006817557022935389	0.3089789019462455	0.38446130033340936	0.2768700169082796	0.9201279274591713	59.31
TRINITY_DN39330_c0_g1_i5	TRINITY_DN39330_c0_g1_i5.p1	NP_000830.2	P31421	metabotropic glutamate receptor 2 isoform a precursor [Homo sapiens]	Transcripts with ITS	KJ782417.1	-1.1698041582602177	0.05476806270601778	0.6755203220869705	1.084309444378614	0.024015641389310786	0.5497924810906016	24.159
TRINITY_DN28492_c0_g1_i1	TRINITY_DN28492_c0_g1_i1.p2	NP_055098.1	Q9UBS9	SUN domain-containing ossification factor isoform 1 precursor [Homo sapiens]	Protein coding transcripts	NA	-4.4939170860595805	0.0032147109580144867	0.21178296971637475	1.1161374745128987	0.3984358166118839	0.9649544324169714	46.032
TRINITY_DN196_c0_g1_i13	TRINITY_DN196_c0_g1_i13.p1	NP_663525.1	Q5RBL0	protein YIPF1 isoform 1 [Mus musculus]	Protein coding transcripts	NA	0.49060288570276656	0.08845312091964658	0.7768051440218052	-0.5827061364877492	0.04722037460666838	0.6521399001289562	48.606
TRINITY_DN2000_c1_g1_i17	TRINITY_DN2000_c1_g1_i17.p1	NP_001032209.1	P20241	neuronal cell adhesion molecule isoform A precursor [Homo sapiens]	Protein coding transcripts	NA	-1.3204103065862314	0.00412497279744167	0.2428369636090325	0.6176735480672247	0.17268519636649274	0.8530484455747886	31.334
TRINITY_DN623_c2_g1_i3	TRINITY_DN623_c2_g1_i3.p2	NP_001277365.1	NA	zinc finger and SCAN domain-containing protein 22 isoform a [Mus musculus]	Protein coding transcripts	NA	-0.7643467300806142	0.037108984193064014	0.5944850422953671	0.6750474307286362	0.055121145682308775	0.675117116207133	43.089
TRINITY_DN602_c0_g1_i2	TRINITY_DN602_c0_g1_i2.p1	NP_076979.1	Q9NA73	trimeric intracellular cation channel type A [Homo sapiens]	Protein coding transcripts	NA	0.9440539804936422	0.04174253687026447	0.6160784390861856	-1.0193794117715815	0.04405751655355541	0.6432413647705884	28.105
TRINITY_DN5807_c0_g1_i1	TRINITY_DN5807_c0_g1_i1.p1	NP_002804.2	Q9WTV5	26S proteasome non-ATPase regulatory subunit 9 isoform 1 [Homo sapiens]	Protein coding transcripts	NA	0.3199136219328385	0.26684176818915695	0.9327580275086595	-0.7380714109827526	0.011916706595987476	0.44317995521848036	46.667
TRINITY_DN9214_c0_g2_i1	TRINITY_DN9214_c0_g2_i1.p1	NP_073564.3	Q8IZ69	tRNA (uracil-5-)-methyltransferase homolog A isoform a [Homo sapiens]	Protein coding transcripts	NA	0.45423713244309705	0.11478828834098789	0.8243657819149284	-0.5724660693035405	0.04508631270056136	0.6469345521388178	41.071
TRINITY_DN1103_c0_g1_i19	TRINITY_DN1103_c0_g1_i19.p1	NP_004081.1	Q5RD73	dual specificity protein phosphatase 3 [Homo sapiens]	Protein coding transcripts	NA	0.3382241466643528	0.4638022215812099	0.9618984105791343	-1.6718357697811483	0.0010824533165445403	0.16209635520452537	48.077
TRINITY_DN1714_c2_g2_i3	TRINITY_DN1714_c2_g2_i3.p1	NP_001366332.1	Q28D01	WD repeat-containing protein 26 isoform c [Homo sapiens]	Protein coding transcripts	NA	-5.158837108838965	8.845377829919983e-4	0.10588643174880505	0.025330046390934016	0.9841724570233058	1	58.223
TRINITY_DN111340_c0_g1_i4	TRINITY_DN111340_c0_g1_i4.p1	NP_116264.2	Q96IG2	F-box/LRR-repeat protein 20 isoform 1 [Homo sapiens]	Protein coding transcripts	NA	0.4820167297181423	0.14639164336107677	0.8588809181979181	-0.6546217563127025	0.026614660598010344	0.56769007510005	27.052
TRINITY_DN135604_c0_g1_i2	TRINITY_DN135604_c0_g1_i2.p1	NP_032639.1	Q6PBA8	meiosis-specific nuclear structural protein 1 [Mus musculus]	Protein coding transcripts	NA	-1.091006419408865	0.050555182243391464	0.6553868655278898	1.0035434265518446	0.028668549543530184	0.5764128765228667	49.433
TRINITY_DN28529_c0_g1_i7	TRINITY_DN28529_c0_g1_i7.p1	NP_001030295.1	Q9CWY3	N-lysine methyltransferase SETD6 isoform 1 [Mus musculus]	Protein coding transcripts	NA	0.18599803602521864	0.552255514189394	0.97210501246893255	-0.9922217331167089	0.0021837301300720357	0.22223262905105182	39.357
TRINITY_DN203_c0_g1_i5	TRINITY_DN203_c0_g1_i5.p1	NP_852066.2	Q3U145	transmembrane protein 64 [Mus musculus]	Protein coding transcripts	NA	0.583639345421918	0.024633963198632675	0.5155069110600156	-0.2716064849591783	0.2798599660742297	0.9218035380001223	39.474
TRINITY_DN3349_c0_g1_i9	TRINITY_DN3349_c0_g1_i9.p1	NP_690035.2	A2BE28	ribosomal biogenesis protein LAS1L isoform 2 [Mus musculus]	Protein coding transcripts	NA	0.07970624388835681	0.7925446991963031	0.9976533522915972	-1.0771641638928908	6.484403584548368e-4	0.12705559739992683	39.429
TRINITY_DN9004_c0_g1_i15	TRINITY_DN9004_c0_g1_i15.p1	NP_940905.2	Q6UVM3	potassium channel subfamily T member 2 isoform 1 [Homo sapiens]	Protein coding transcripts	NA	-2.945072946848701	0.028333517076963927	0.539597309748137	2.155233752910677	0.020787344468460384	0.5358020474966457	47.241
TRINITY_DN8778_c0_g1_i10	TRINITY_DN8778_c0_g1_i10.p1	NP_033321.2	Q6R748	syntaxin-binding protein 1 isoform b [Mus musculus]	Protein coding transcripts	NA	0.059333117717097414	0.8533303491026074	1	-1.089187352273702	7.52857598307583e-4	0.13517383271332387	52.632
TRINITY_DN22178_c0_g2_i1	TRINITY_DN22178_c0_g2_i1.p1	NP_001356062.1	Q62255	sal-like protein 3 isoform 1 [Mus musculus]	Protein coding transcripts	NA	-1.2720513423183726	0.034782082393601414	0.5799232568183265	1.2912053218696713	0.02006527358662856	0.5268338232905194	76.852
TRINITY_DN12875_c0_g1_i2	TRINITY_DN12875_c0_g1_i2.p2	NP_001003694.1	P55201	peregrin isoform 1 [Homo sapiens]	Protein coding transcripts	NA	-3.9824861570253534	0.14571927001138238	0.8588809181979181	3.049671645565695	6.050560048285336e-8	1.4017368055392333e-4	62.595
TRINITY_DN1495_c1_g1_i4	TRINITY_DN1495_c1_g1_i4.p2	NP_002487.1	P0CB98	NADH dehydrogenase [ubiquinone] iron-sulfur protein 8, mitochondrial precursor [Homo sapiens]	Protein coding transcripts	NA	0.41338483592880976	0.338177411441895	0.9475443179426761	-1.418609351468331	0.0013471483653957992	0.17985115668728185	80
TRINITY_DN304_c0_g2_i4	TRINITY_DN304_c0_g2_i4.p1	NP_001070142.1	Q2HJA8	transmembrane and ubiquitin-like domain-containing protein 2 isoform b [Homo sapiens]	Protein coding transcripts	NA	0.3312572947568585	0.27099498182654425	0.9332694637495396	-0.7994589029037266	0.009874240234453987	0.420418462047282	37.671
TRINITY_DN18507_c0_g1_i6	TRINITY_DN18507_c0_g1_i6.p1	NP_647476.1	Q91857	transcription initiation factor TFIID subunit 6 isoform alpha [Homo sapiens]	Protein coding transcripts	NA	4.400755823207078	2.6572242032361373e-5	0.009690010927801114	0.2649073175964866	0.7282888044348722	1	57.069
TRINITY_DN11292_c1_g2_i12	TRINITY_DN11292_c1_g2_i12.p1	NP_510880.2	Q92614	unconventional myosin-XVIIIa isoform a [Homo sapiens]	Protein coding transcripts	NA	-1.6554797479176933	0.003193029295755143	0.211148208764624	0.6819113487192008	0.20107468309297893	0.8752031656121952	47.288
TRINITY_DN209_c0_g2_i3	TRINITY_DN209_c0_g2_i3.p1	NP_005128.1	P98154	integral membrane protein DGCR2/IDD isoform 1 precursor [Homo sapiens]	Protein coding transcripts	NA	-0.6784966681236272	0.08614866765965215	0.7683254191417881	0.8399256937644748	0.02385112361256447	0.5497924810906016	30.918
TRINITY_DN1989_c2_g1_i3	TRINITY_DN1989_c2_g1_i3.p1	NP_001372570.1	Q1RNF8	sterile alpha motif domain-containing protein 11 isoform 1 [Homo sapiens]	Protein coding transcripts	NA	-1.0293022442741853	0.028972009420326357	0.5448963232296744	0.9527653183288644	0.036828211514752324	0.6148547190746102	55.172
TRINITY_DN9364_c0_g2_i2	TRINITY_DN9364_c0_g2_i2.p1	NP_054887.2	F1QVR8	rRNA N6-adenosine-methyltransferase METTL5 [Homo sapiens]	Protein coding transcripts	NA	3.1548143320156012	0.04256571049056364	0.6186007165905381	-2.075746864925526	0.17235660232448757	0.8530484455747886	54.93
TRINITY_DN788_c0_g1_i6	TRINITY_DN788_c0_g1_i6.p1	NP_997570.1	Q9ET47	espin isoform 1 [Mus musculus]	Protein coding transcripts	NA	-7.73784346711443	0.0014783398666110142	0.14343197844326286	1.0960166288417224	0.4447436290032158	0.977426689473658	41.72
TRINITY_DN6265_c1_g1_i4	TRINITY_DN6265_c1_g1_i4.p1	NP_000792.1	Q6CF41	peptidyl-prolyl cis-trans isomerase FKBP1A isoform a [Homo sapiens]	Protein coding transcripts	NA	0.2981826434254895	0.32885110141894536	0.9455946599242219	-0.7418392300200005	0.015605727296526904	0.4866318003534565	63.889
TRINITY_DN971_c1_g1_i2	TRINITY_DN971_c1_g1_i2.p1	NP_065147.1	Q9GZR7	ATP-dependent RNA helicase DDX24 [Homo sapiens]	Protein coding transcripts	NA	0.20678669960424298	0.791526517352564	0.9974757187656421	-3.6279268013164474	3.31015949408176e-5	0.02287145991489755	46.257
TRINITY_DN412_c0_g3_i4	TRINITY_DN412_c0_g3_i4.p1	NP_083996.1	Q4V7M2	protein disulfide isomerase Creld2 precursor [Mus musculus]	Protein coding transcripts	NA	0.5541738207637732	0.07287624216449808	0.7317693610585356	-0.6116443334359507	0.04785152844632399	0.6544710527522218	43.243
TRINITY_DN5517_c0_g1_i7	TRINITY_DN5517_c0_g1_i7.p2	NP_115642.4	NA	uncharacterized protein C2orf16 [Homo sapiens]	Protein coding transcripts	NA	-1.1921858894414272	0.21819182198377815	0.9142413480073631	1.7493994481864408	6.190477313871058e-4	0.12502859411769116	37.097
TRINITY_DN3329_c1_g1_i1	TRINITY_DN3329_c1_g1_i1.p1	NP_038675.2	Q98TR7	40S ribosomal protein S16 [Mus musculus]	Protein coding transcripts	NA	0.2655073668473029	0.43955936901120285	0.9588375320100959	-1.0192852257487224	0.003336013298847914	0.26382640112816513	87.671
TRINITY_DN2164_c1_g1_i5	TRINITY_DN2164_c1_g1_i5.p1	NP_031769.2	Q01149	collagen alpha-2(I) chain preproprotein [Mus musculus]	Protein coding transcripts	NA	4.532139268613493	9.387288575246783e-6	0.004204848302813979	0.02169559480632043	0.9819696524910183	1	39.006
TRINITY_DN3015_c0_g3_i3	TRINITY_DN3015_c0_g3_i3.p1	NP_032169.1	O42248	receptor of activated protein C kinase 1 [Mus musculus]	Protein coding transcripts	NA	0.25783857357592643	0.3527985957739635	0.9502617494446328	-0.5883150384184039	0.03428211336404103	0.6022443772603444	81.905
TRINITY_DN2784_c0_g1_i7	TRINITY_DN2784_c0_g1_i7.p1	NP_780616.4	A7XYJ6	sine oculis-binding protein homolog [Mus musculus]	Protein coding transcripts	NA	-8.588342802469969	0.0016689626786499676	0.1521466917980225	1.880391168612283	0.27654140655100223	0.9200711600127355	39.49
TRINITY_DN312_c0_g1_i4	TRINITY_DN312_c0_g1_i4.p1	NP_004938.1	Q8IZD9	dedicator of cytokinesis protein 3 [Homo sapiens]	Protein coding transcripts	NA	-2.728492417251236	0.0019467680254311428	0.16228411394758296	1.0425778807273873	0.19628394776127325	0.8710362815357732	37.534
TRINITY_DN773_c0_g1_i9	TRINITY_DN773_c0_g1_i9.p1	NP_079608.1	Q0P5E7	GTP-binding protein 8 isoform 1 [Mus musculus]	Protein coding transcripts	NA	0.44797330556574677	0.4196034006775155	0.9548920906440843	-2.083935939513192	0.0010158673599782795	0.15813802413195477	46.544
TRINITY_DN3364_c0_g1_i6	TRINITY_DN3364_c0_g1_i6.p1	NP_001373954.1	Q80TI0	protein Aster-B isoform 11 [Homo sapiens]	Protein coding transcripts	NA	-0.49147886477460423	0.19600031440808438	0.8989491536797479	0.81056733069931	0.01344305188863208	0.4630606124315358	37.688
TRINITY_DN5985_c1_g1_i8	TRINITY_DN5985_c1_g1_i8.p1	NP_899200.1	O95622	adenylate cyclase type 5 isoform 1 [Homo sapiens]	Protein coding transcripts	NA	-7.834356368794954	6.96753159406385e-4	0.0927058325339901	0.06977058508702486	0.9584117580123047	1	47.103
TRINITY_DN23559_c0_g1_i7	TRINITY_DN23559_c0_g1_i7.p1	NP_940799.1	Q9VZW5	growth hormone secretagogue receptor type 1 isoform 1a [Homo sapiens]	Protein coding transcripts	NA	-6.541081981292375	7.364229177221666e-4	0.09540552694595332	0.7619207879200304	0.4116005315698152	0.9688245103689892	28.276
TRINITY_DN384_c0_g1_i23	TRINITY_DN384_c0_g1_i23.p1	NP_003119.2	Q00963	spectrin beta chain, non-erythrocytic 1 isoform 1 [Homo sapiens]	Protein coding transcripts	NA	0.8010262778877272	0.07837939704100716	0.7485194406069413	-1.1886985329502333	0.012912789538707238	0.4560482407817927	70.012
TRINITY_DN7370_c0_g1_i5	TRINITY_DN7370_c0_g1_i5.p1	NP_005404.1	O42406	homeobox protein SIX3 [Homo sapiens]	Protein coding transcripts	NA	-1.3282730570874037	0.011751810811041558	0.3872576826660963	0.7998316491804567	0.09531637458529645	0.7612132371515173	87.94
TRINITY_DN8937_c0_g3_i8	TRINITY_DN8937_c0_g3_i8.p1	NP_001975.1	Q08E20	S-formylglutathione hydrolase [Homo sapiens]	Protein coding transcripts	NA	0.4317864929091155	0.13819561255190263	0.8499242046318066	-0.6073434778891088	0.03848981604289054	0.6202466919121118	66.308
TRINITY_DN2293_c0_g1_i5	TRINITY_DN2293_c0_g1_i5.p1	NP_112601.3	Q9H3G5	probable serine carboxypeptidase CPVL isoform b precursor [Homo sapiens]	Protein coding transcripts	NA	0.9772757130528041	0.07517552171530091	0.7364957082675151	-1.3851408152001696	0.015295643244544407	0.48308228832649314	26.923
TRINITY_DN2192_c2_g1_i11	TRINITY_DN2192_c2_g1_i11.p1	NP_001362309.1	Q9H4W6	transcription factor COE3 isoform 1 [Homo sapiens]	Protein coding transcripts	NA	-1.4031017256319094	0.015281586237892912	0.42414329441403414	1.079543784148855	0.04748202956215738	0.652993993105931	67.824
TRINITY_DN1042_c12_g1_i3	TRINITY_DN1042_c12_g1_i3.p1	NP_001079018.1	B1ATG9	metalloprotease TIKI2 precursor [Mus musculus]	Protein coding transcripts	NA	-1.0351014244053562	0.017984679663823503	0.45678399451419466	0.7494106544427872	0.07403630670669026	0.7221015114750593	64.848
TRINITY_DN46239_c0_g1_i7	TRINITY_DN46239_c0_g1_i7.p1	NP_001334318.1	P55937	golgin subfamily A member 3 isoform 1 [Mus musculus]	Protein coding transcripts	NA	-2.1470591966505785	0.006210218315793915	0.29900151362986255	0.9847696139444712	0.1352631416244737	0.8151442098700032	27.434
TRINITY_DN844_c0_g1_i2	TRINITY_DN844_c0_g1_i2.p2	NP_008957.1	NA	dual specificity protein phosphatase 14 [Homo sapiens]	Protein coding transcripts	NA	0.3423694412001817	0.16085828108779304	0.8715675630709774	-0.43289702544005526	0.07194330044227237	0.7176184044369053	53.892
TRINITY_DN1139_c0_g1_i15	TRINITY_DN1139_c0_g1_i15.p1	NP_004425.2	O00423	echinoderm microtubule-associated protein-like 1 isoform b [Homo sapiens]	Protein coding transcripts	NA	-6.570474163331325	2.0631552348920616e-4	0.04191042535335438	-0.14608333588471537	0.8442760051511704	1	55.794
TRINITY_DN116335_c0_g1_i3	TRINITY_DN116335_c0_g1_i3.p1	NP_032955.2	Q91YW3	dnaJ homolog subfamily C member 3 precursor [Mus musculus]	Protein coding transcripts	NA	0.43879507610236085	0.12402365594528013	0.8346800522469092	-0.5826908452454408	0.043078598275070885	0.6393117112540591	49.57
TRINITY_DN1171_c0_g1_i22	TRINITY_DN1171_c0_g1_i22.p1	NP_073144.3	Q8C1A5	thimet oligopeptidase [Mus musculus]	Protein coding transcripts	NA	0.4117455161439373	0.1881008334752766	0.8935323367707445	-0.7592618543173323	0.01668300448367231	0.5015598844159925	62.888
TRINITY_DN2877_c0_g1_i8	TRINITY_DN2877_c0_g1_i8.p1	NP_031419.1	Q964E3	actin, cytoplasmic 1 [Mus musculus]	Transcripts with ITS	AF093012.1	0.9718232992488282	0.014524440425622641	0.4178455527558233	-0.5683260570080124	0.1425927075621934	0.8197155443919755	97.289
TRINITY_DN43646_c0_g3_i2	TRINITY_DN43646_c0_g3_i2.p1	NP_002446.3	Q27HK4	metaxin-1 isoform 1 [Homo sapiens]	Protein coding transcripts	NA	0.35116023676258196	0.16319076401535576	0.8740677731725097	-0.45421029346254166	0.06316719213799882	0.6987508927877004	46.405
TRINITY_DN14354_c0_g1_i21	TRINITY_DN14354_c0_g1_i21.p1	NP_004761.2	P17970	potassium voltage-gated channel subfamily B member 2 [Homo sapiens]	Protein coding transcripts	NA	-0.6727576868521637	0.4937285346877291	0.9627725305434586	-9.052105404294474	7.466499285099245e-8	1.6336700435797149e-4	69.165
TRINITY_DN2848_c1_g1_i8	TRINITY_DN2848_c1_g1_i8.p1	NP_038712.3	P27633	TATA-box-binding protein [Mus musculus]	Protein coding transcripts	NA	0.8184304908257967	0.021135423426911618	0.48508013767219527	-0.493173032825427	0.16452880533213016	0.8467049665498456	87.778
TRINITY_DN1380_c11_g1_i1	TRINITY_DN1380_c11_g1_i1.p1	NP_001002912.4	Q5RHP9	glutamate-rich protein 3 [Homo sapiens]	Protein coding transcripts	NA	-0.9548326415168817	0.02831316870190339	0.5394706512606497	0.6137528300844124	0.07238027947863639	0.7181514714539865	43.791
TRINITY_DN12922_c0_g1_i10	TRINITY_DN12922_c0_g1_i10.p1	NP_001048.2	P25931	substance-K receptor [Homo sapiens]	Protein coding transcripts	NA	-1.5469900287011586	0.0033319547973903693	0.21498579321140307	0.5038678796509939	0.23223858226055571	0.8968288751537808	29.04
TRINITY_DN1103_c0_g1_i17	TRINITY_DN1103_c0_g1_i17.p1	NP_082080.3	Q3UJD6	ubiquitin carboxyl-terminal hydrolase 19 isoform 1 [Mus musculus]	Protein coding transcripts	NA	1.7924823019088243	0.11047059446956195	0.8208471857312234	-2.5125967846858046	0.040837739568438926	0.6302400533658802	42.148
TRINITY_DN11_c0_g1_i9	TRINITY_DN11_c0_g1_i9.p1	NP_001383170.1	P48810	heterogeneous nuclear ribonucleoprotein A1 pseudogene 48 [Homo sapiens]	Transcripts with ITS	AF405547.1	-2.241812564531232	0.0647523571978479	0.7065140441750514	2.705407090987558	0.023108066480092167	0.5466653902766061	56.667
TRINITY_DN7253_c0_g1_i12	TRINITY_DN7253_c0_g1_i12.p1	NP_036269.1	O94760	N(G),N(G)-dimethylarginine dimethylaminohydrolase 1 isoform 1 [Homo sapiens]	Protein coding transcripts	NA	0.7761041581029753	0.16380484590940325	0.8748944307488102	-1.6696266533589235	0.002809470421483194	0.2417130252587618	39.662
TRINITY_DN1282_c0_g1_i2	TRINITY_DN1282_c0_g1_i2.p1	NP_032971.2	P28024	proteasome subunit beta type-4 [Mus musculus]	Protein coding transcripts	NA	-0.05614654146612197	0.8981663367765257	1	-1.8921954147962556	2.3673955721279875e-5	0.017591982492960127	54.4
TRINITY_DN1198_c0_g1_i10	TRINITY_DN1198_c0_g1_i10.p1	NP_112442.2	Q9U639	heat shock cognate 71 kDa protein isoform 1 [Mus musculus]	Protein coding transcripts	NA	0.07677902741800827	0.776414603484258	0.9962200352648777	-0.7186781087216034	0.008127599687236874	0.3883184865345762	89.706
TRINITY_DN5624_c1_g3_i4	TRINITY_DN5624_c1_g3_i4.p1	NP_032095.1	P26714	gamma-aminobutyric acid receptor subunit beta-1 isoform 1 precursor [Mus musculus]	Protein coding transcripts	NA	-1.456139559401113	0.026318365347597242	0.5296067457148149	1.0740344426453148	0.04972251403175683	0.662249405690467	47.433
TRINITY_DN10418_c0_g1_i20	TRINITY_DN10418_c0_g1_i20.p1	NP_766383.2	Q6IDD9	NAD(+) hydrolase SARM1 isoform 2 [Mus musculus]	Protein coding transcripts	NA	-1.4869811400804929	0.0010902487319969574	0.1199395420697435	0.14218255222445783	0.7158454261611921	1	43.846
TRINITY_DN583_c1_g2_i1	TRINITY_DN583_c1_g2_i1.p1	NP_001646.2	P48444	coatomer subunit delta isoform 1 [Homo sapiens]	Protein coding transcripts	NA	0.403662117546284	0.14513537648232192	0.8588809181979181	-0.4758177011566378	0.08543175941201099	0.7509049080459709	62.718
TRINITY_DN19963_c0_g1_i3	TRINITY_DN19963_c0_g1_i3.p1	NP_004876.3	P30975	neuropeptide FF receptor 2 isoform 1 [Homo sapiens]	Protein coding transcripts	NA	-1.4377843822731895	0.011534258976496887	0.3862799791924774	0.5817491629564705	0.18195350506258626	0.85999593586067	35.294
TRINITY_DN28042_c0_g1_i11	TRINITY_DN28042_c0_g1_i11.p2	NP_080744.1	P56383	ATP synthase F(0) complex subunit C2, mitochondrial precursor [Mus musculus]	Protein coding transcripts	NA	0.30525353013893525	0.3264789530139589	0.944558464704003	-0.7752876819565884	0.013223779280105133	0.4606940730224009	66.667
TRINITY_DN3633_c0_g1_i28	TRINITY_DN3633_c0_g1_i28.p1	NP_001333539.1	Q6PDQ2	chromodomain-helicase-DNA-binding protein 4 [Mus musculus]	Protein coding transcripts	NA	0.3027150961584539	0.6407114157627399	0.9829988168788154	-3.277536298609531	1.7389916115087757e-5	0.014888792527752527	66.273
TRINITY_DN6537_c2_g1_i9	TRINITY_DN6537_c2_g1_i9.p1	NP_031627.2	Q64691	calpain-3 isoform a [Mus musculus]	Protein coding transcripts	NA	-7.251565944110122	0.0019766087046891425	0.16320074890037145	1.0143068059609688	0.46458618802301266	0.981129796054794	31.653
TRINITY_DN2317_c0_g1_i1	TRINITY_DN2317_c0_g1_i1.p1	NP_001193996.1	Q5ZLT7	basic leucine zipper and W2 domain-containing protein 1 isoform 1 [Homo sapiens]	Protein coding transcripts	NA	0.3164027616991295	0.2120293288356054	0.9112058648122331	-0.434547270952997	0.0851338605677087	0.7509049080459709	55.501
TRINITY_DN8553_c0_g1_i6	TRINITY_DN8553_c0_g1_i6.p2	NP_005393.2	P11233	ras-related protein Ral-A precursor [Homo sapiens]	Protein coding transcripts	NA	0.38576981020357637	0.3933130372403254	0.9525171541928633	-1.5412257189235872	0.0011741916234683286	0.16939327069112328	85.556
TRINITY_DN2681_c0_g2_i12	TRINITY_DN2681_c0_g2_i12.p1	NP_001239489.1	O54826	protein AF-10 isoform 1 [Mus musculus]	Protein coding transcripts	NA	-1.5566784054448042	1.7592335321180115e-4	0.03959180195939187	0.022085532221274025	0.9618479509007479	1	62.651
TRINITY_DN9007_c0_g1_i6	TRINITY_DN9007_c0_g1_i6.p1	NP_001290185.1	Q9Y6X9	ATPase MORC2 isoform 1 [Homo sapiens]	Protein coding transcripts	NA	-2.772335422380611	2.2024408361870083e-4	0.04346668863977236	0.20860100005500698	0.7465647678905515	1	60.741
TRINITY_DN114914_c0_g1_i11	TRINITY_DN114914_c0_g1_i11.p2	NP_002866.2	P37383	DNA repair protein RAD51 homolog 1 isoform 1 [Homo sapiens]	Protein coding transcripts	NA	0.49867011385851245	0.32644690668470727	0.944558464704003	-1.6215653862949932	0.001052256985891517	0.1606282524509748	86.686
TRINITY_DN3124_c0_g2_i9	TRINITY_DN3124_c0_g2_i9.p1	NP_032334.2	P20905	5-hydroxytryptamine receptor 1A [Mus musculus]	Protein coding transcripts	NA	-4.013665787610755	0.0020648261804268146	0.1687160047508914	0.8851525676837237	0.42723638026929217	0.9714940877901734	38.785
TRINITY_DN1562_c0_g1_i9	TRINITY_DN1562_c0_g1_i9.p1	NP_997617.1	P46023	relaxin receptor 1 precursor [Mus musculus]	Protein coding transcripts	NA	-0.6702573250921068	0.03426031856905963	0.5778827269499474	0.404221729884905	0.16723804134069284	0.8494410519778823	35.49
TRINITY_DN19395_c0_g1_i10	TRINITY_DN19395_c0_g1_i10.p1	NP_001288.3	Q14028	cyclic nucleotide-gated cation channel beta-1 isoform a [Homo sapiens]	Protein coding transcripts	NA	-1.3573511914057994	0.010909692377641604	0.3778735471501289	0.8304403532095563	0.09582166207087563	0.7617548615839707	41.809
TRINITY_DN2859_c0_g1_i1	TRINITY_DN2859_c0_g1_i1.p1	NP_031540.2	B5D5N9	cationic amino acid transporter 2 isoform 1 [Mus musculus]	Protein coding transcripts	NA	-1.2401467170473675	0.013801393717207499	0.404325795819	0.7966817921995973	0.08897119695785008	0.7540486667529016	33.26
TRINITY_DN2454_c1_g1_i1	TRINITY_DN2454_c1_g1_i1.p1	NP_001357113.1	Q9BQS2	synaptotagmin-15 isoform 3 [Homo sapiens]	Protein coding transcripts	NA	-1.255538068688771	0.027970867075545042	0.5361006643398161	1.0425654108343958	0.04351904186059987	0.640047058211135	42.525
TRINITY_DN26992_c0_g2_i8	TRINITY_DN26992_c0_g2_i8.p1	NP_000612.1	Q5R4Q6	5-hydroxytryptamine receptor 2A isoform 1 [Homo sapiens]	Protein coding transcripts	NA	-1.0814650983301635	0.014704310122062862	0.4184353683867946	0.6404452784480311	0.13323222277545585	0.8133819525900633	55.738
TRINITY_DN1571_c0_g1_i31	TRINITY_DN1571_c0_g1_i31.p1	NP_001820.2	O18894	H(+)/Cl(-) exchange transporter 3 isoform b [Homo sapiens]	Protein coding transcripts	NA	-1.3536458464459702	0.0033516472941245556	0.21498579321140307	0.5048685035527068	0.2503486461716158	0.9077270374537761	62.639
TRINITY_DN2002_c4_g1_i3	TRINITY_DN2002_c4_g1_i3.p1	NP_081554.2	Q99JH1	ribonuclease P protein subunit p25-like protein [Mus musculus]	Protein coding transcripts	NA	0.361937268636726	0.2020610660010088	0.9035963464725479	-0.6176276786126734	0.03229120835354597	0.5951132193711065	50
TRINITY_DN7760_c0_g1_i3	TRINITY_DN7760_c0_g1_i3.p1	NP_001004190.2	A0JNB1	zinc finger protein 778 [Mus musculus]	Protein coding transcripts	NA	0.5906949800799361	0.07337603778869699	0.7324844192765814	-0.6014345506939238	0.06776940939212565	0.70511618633818	32.931
TRINITY_DN19377_c0_g1_i15	TRINITY_DN19377_c0_g1_i15.p1	NP_620689.1	O42115	homeobox protein ARX [Homo sapiens]	Protein coding transcripts	NA	-0.7274595530806676	0.3183322813421212	0.9428504773885453	2.14250454639929	8.204531414772889e-5	0.03940576405358725	74.667
TRINITY_DN46187_c0_g1_i1	TRINITY_DN46187_c0_g1_i1.p1	NP_112601.3	Q4QR71	probable serine carboxypeptidase CPVL isoform b precursor [Homo sapiens]	Protein coding transcripts	NA	1.1384675600428853	0.013506414743520899	0.4008186295059487	-0.7877106673667326	0.08795482297302093	0.7538785261362858	39.394
TRINITY_DN177742_c0_g1_i1	TRINITY_DN177742_c0_g1_i1.p1	NP_005861.2	Q9VEX9	histone deacetylase complex subunit SAP18 isoform 1 [Homo sapiens]	Protein coding transcripts	NA	0.328397958840526	0.2701365679348551	0.9332694637495396	-0.7373485886809609	0.014951983647786347	0.47911613433870265	67.606
TRINITY_DN434_c0_g1_i2	TRINITY_DN434_c0_g1_i2.p1	NP_060895.1	Q49GP5	phosphatidylinositol 4-kinase type 2-alpha [Homo sapiens]	Protein coding transcripts	NA	0.569497971620343	0.03135763627845183	0.5594625486447738	-0.25390793851200394	0.33864457327228803	0.9506812026379143	67.792
TRINITY_DN26788_c0_g1_i14	TRINITY_DN26788_c0_g1_i14.p1	NP_871789.1	Q7T2D1	epidermal retinol dehydrogenase 2 [Mus musculus]	Protein coding transcripts	NA	0.5989348936638155	0.35643137090027677	0.9506069811138308	-1.636374374738058	0.0015453182647959638	0.1913862092475605	57.692
TRINITY_DN254_c0_g1_i7	TRINITY_DN254_c0_g1_i7.p1	NP_004323.2	Q86WA6	valacyclovir hydrolase isoform 1 precursor [Homo sapiens]	Protein coding transcripts	NA	2.50622238533792	0.0022195738064378482	0.17547888903486425	-0.6936624947788774	0.37570559830365263	0.9593140023372946	46.957
TRINITY_DN29363_c0_g2_i2	TRINITY_DN29363_c0_g2_i2.p1	NP_001339100.1	Q4R335	solute carrier family 41 member 2 isoform a [Homo sapiens]	Protein coding transcripts	NA	-1.898345085521446	0.001083553552620768	0.11984863692598627	0.24866681864450516	0.6012606762321208	0.998526269142983	51.176
TRINITY_DN506_c1_g2_i2	TRINITY_DN506_c1_g2_i2.p1	NP_001161963.1	Q9JID1	programmed cell death protein 4 [Mus musculus]	Protein coding transcripts	NA	0.10671629746905523	0.6716070908220704	0.9861935650513568	-0.5854725186666832	0.020351919710391877	0.529418762136112	45.212
TRINITY_DN64156_c0_g1_i4	TRINITY_DN64156_c0_g1_i4.p1	NP_473387.1	Q4V8I4	differentially expressed in FDCP 8 isoform 3 [Mus musculus]	Protein coding transcripts	NA	-7.8933843509661195	2.0004427639496564e-4	0.041695078150341125	0.25148831647367204	0.8336433968536355	1	46.224
TRINITY_DN5284_c1_g1_i3	TRINITY_DN5284_c1_g1_i3.p1	NP_001128119.1	NA	actin filament-associated protein 1 isoform A [Homo sapiens]	Protein coding transcripts	NA	-0.9246103679784897	0.028084120835421382	0.5366642479292749	0.6331008726141406	0.10518371142681372	0.7732045515344893	32.203
TRINITY_DN5021_c0_g1_i2	TRINITY_DN5021_c0_g1_i2.p1	NP_055462.2	E1BZ85	meiosis regulator and mRNA stability factor 1 isoform 1 [Homo sapiens]	Protein coding transcripts	NA	0.06822864414191807	0.8904183982334791	1	-1.9874745983881044	8.146082194350346e-5	0.03940576405358725	28.571
TRINITY_DN3969_c1_g1_i16	TRINITY_DN3969_c1_g1_i16.p1	NP_056262.3	Q6IRN6	calmodulin-regulated spectrin-associated protein 1 [Homo sapiens]	Protein coding transcripts	NA	-7.473561593848317	0.0019149510150963936	0.1609298327485662	1.0994101075554796	0.43862837579904645	0.9742789437972841	39.953
TRINITY_DN1366_c1_g1_i3	TRINITY_DN1366_c1_g1_i3.p1	NP_036422.3	Q1ECX4	serine/threonine-protein kinase tousled-like 1 isoform 1 [Homo sapiens]	Protein coding transcripts	NA	0.14408065682610846	0.6227291466928925	0.9806425462261843	-0.8889617805269603	0.0024707466681996504	0.2354902420107673	58.728
TRINITY_DN7068_c0_g1_i5	TRINITY_DN7068_c0_g1_i5.p1	NP_061250.2	Q9XSC1	secreted frizzled-related protein 5 precursor [Mus musculus]	Protein coding transcripts	NA	-1.0930085848198614	0.02308450203096874	0.5036897661981568	0.8906858338640147	0.05337077305616107	0.6693628710839089	42.412
TRINITY_DN7395_c1_g1_i24	TRINITY_DN7395_c1_g1_i24.p2	NP_001107596.1	Q3UHC7	disabled homolog 2-interacting protein isoform 2 [Mus musculus]	Protein coding transcripts	NA	-3.201093574412116	0.011063676885222693	0.378746508260368	1.1322146014601981	0.2979282514649438	0.9334029996309863	46.102
TRINITY_DN10121_c0_g1_i4	TRINITY_DN10121_c0_g1_i4.p1	NP_001277711.1	A2AIG8	1-aminocyclopropane-1-carboxylate synthase-like protein 1 isoform a [Mus musculus]	Protein coding transcripts	NA	0.6660478969852751	0.13001958552107593	0.8413886553010276	-1.0715439581589974	0.019971238928094354	0.5260448252756338	34.836
TRINITY_DN1654_c0_g1_i6	TRINITY_DN1654_c0_g1_i6.p2	NP_034048.1	Q90980	cyclic nucleotide-gated cation channel alpha-3 isoform 2 [Mus musculus]	Protein coding transcripts	NA	-1.0941382313839478	0.0502850387586041	0.6547430826790861	1.0779441659449185	0.02975823983845461	0.5811661693075616	41.595
TRINITY_DN502_c0_g1_i2	TRINITY_DN502_c0_g1_i2.p1	NP_001364258.1	Q6ZR37	pleckstrin homology domain-containing family G member 7 isoform 3 [Homo sapiens]	Protein coding transcripts	NA	-1.4356433415712189	0.1410817622060559	0.8546937583023081	-9.60248460124862	1.492743551863013e-8	4.593477943132952e-5	34.387
TRINITY_DN1142_c4_g1_i2	TRINITY_DN1142_c4_g1_i2.p1	NP_115745.2	Q5F4C0	voltage-gated hydrogen channel 1 isoform 1 [Homo sapiens]	Protein coding transcripts	NA	-1.0888644845847635	0.0675004353594027	0.7137031378179013	1.3090776605512113	0.014374359646363884	0.4745346021059474	39.13
TRINITY_DN11398_c0_g2_i23	TRINITY_DN11398_c0_g2_i23.p1	NP_001181869.1	A7E300	rho GTPase-activating protein 7 isoform 1 [Mus musculus]	Protein coding transcripts	NA	0.7061748638548624	0.252408852081066	0.9253523708879952	-1.7996225861278312	0.003678631958046486	0.2800666319639055	60.082
TRINITY_DN2595_c0_g1_i16	TRINITY_DN2595_c0_g1_i16.p2	NP_004554.3	P29190	phosphoenolpyruvate carboxykinase [GTP], mitochondrial isoform 1 precursor [Homo sapiens]	Protein coding transcripts	NA	-0.12262935465070662	0.7079713165820672	0.9902133629964185	-1.290588329009136	1.0425012869162437e-4	0.04511853921308719	62.475
TRINITY_DN8813_c2_g1_i2	TRINITY_DN8813_c2_g1_i2.p1	NP_036226.2	P30044	peroxiredoxin-5, mitochondrial isoform L precursor [Homo sapiens]	Protein coding transcripts	NA	0.13898930351424	0.6275936513298237	0.9807222423395222	-0.7614253087714887	0.00830600576127134	0.39412497699025356	49.708
TRINITY_DN108_c1_g1_i5	TRINITY_DN108_c1_g1_i5.p1	NP_001036158.1	NA	protein shisa-like-2A [Homo sapiens]	Protein coding transcripts	NA	-1.6568106486607435	0.10659729768395652	0.8176369964780573	2.460079743382514	0.009606985617662914	0.41715713513344677	35.821
TRINITY_DN1182_c0_g1_i8	TRINITY_DN1182_c0_g1_i8.p1	NP_055736.2	B3N8M1	adhesion G protein-coupled receptor L1 isoform 2 precursor [Homo sapiens]	Protein coding transcripts	NA	-2.2986914865650796	0.012416211032643882	0.3902572071212905	1.4086950320587193	0.0941448764743962	0.759764052316569	41.085
TRINITY_DN1231_c0_g1_i10	TRINITY_DN1231_c0_g1_i10.p1	NP_033395.1	P82198	transforming growth factor-beta-induced protein ig-h3 precursor [Mus musculus]	Protein coding transcripts	NA	1.0755496608760016	0.0017455902613019746	0.1551880967293837	-0.14616940233320966	0.654242662930087	1	34.535
TRINITY_DN4375_c0_g1_i14	TRINITY_DN4375_c0_g1_i14.p1	NP_001161760.2	Q9C0H5	rho GTPase-activating protein 39 isoform 1 [Mus musculus]	Protein coding transcripts	NA	-8.241339636693127	2.5876723224982205e-4	0.04807211639116506	0.9209619530126933	0.4813842523110184	0.9843122056496104	54.152
TRINITY_DN3020_c0_g1_i5	TRINITY_DN3020_c0_g1_i5.p1	NP_003586.3	O60704	protein-tyrosine sulfotransferase 2 isoform 1 precursor [Homo sapiens]	Protein coding transcripts	NA	-0.8349292761579118	0.029519450623439473	0.5478475731812122	0.6060852075434506	0.09706621815228897	0.7636667188817279	67.097
TRINITY_DN571_c0_g1_i8	TRINITY_DN571_c0_g1_i8.p1	NP_061108.3	P54352	ethanolamine kinase 1 isoform A [Homo sapiens]	Protein coding transcripts	NA	0.8710227430936976	0.02386720985502018	0.5090156713763099	-0.6414370912944437	0.10456082056131362	0.7720328753256047	53.061
TRINITY_DN1641_c0_g2_i4	TRINITY_DN1641_c0_g2_i4.p1	NP_034828.3	O55203	LIM domain-binding protein 2 isoform 1 [Mus musculus]	Protein coding transcripts	NA	0.19388240002043283	0.4300448388943869	0.9571199425346113	-0.5056479798857777	0.03972895753946299	0.6248970927762771	68.056
TRINITY_DN1305_c0_g2_i6	TRINITY_DN1305_c0_g2_i6.p1	NP_000368.1	P42768	wiskott-Aldrich syndrome protein [Homo sapiens]	Protein coding transcripts	NA	-0.45690509218329495	0.12980468206461973	0.8411731194348517	0.6176249029968521	0.036313725472058446	0.6127025885729921	45.118
TRINITY_DN3451_c0_g1_i28	TRINITY_DN3451_c0_g1_i28.p1	NP_055647.2	O60343	TBC1 domain family member 4 isoform 1 [Homo sapiens]	Protein coding transcripts	NA	-3.1504502947269533	0.008614186748991698	0.344777572075497	1.2495663122538596	0.2316195539437511	0.8964922052025046	50.69
TRINITY_DN1853_c0_g1_i3	TRINITY_DN1853_c0_g1_i3.p1	NP_114129.1	Q5VWG9	transcription initiation factor TFIID subunit 3 [Homo sapiens]	Protein coding transcripts	NA	-0.9711815591832365	0.043368923506881284	0.6220108096850009	0.9447253047599956	0.03801614217085345	0.6182702892577744	55.056
TRINITY_DN1604_c0_g1_i1	TRINITY_DN1604_c0_g1_i1.p1	NP_055588.3	Q14154	death ligand signal enhancer precursor [Homo sapiens]	Protein coding transcripts	NA	0.2648690905273174	0.6090782177937181	0.98009981988231	-1.8725589279067847	4.143575359296692e-4	0.0937876850290465	34.337
TRINITY_DN1253_c0_g1_i1	TRINITY_DN1253_c0_g1_i1.p1	NP_038819.1	Q99PV3	muskelin [Mus musculus]	Protein coding transcripts	NA	0.41599847081887875	0.15721016955031095	0.8668859146144219	-0.6088470399047268	0.037116961206765005	0.6164053137650903	60.798
TRINITY_DN4618_c2_g1_i1	TRINITY_DN4618_c2_g1_i1.p1	NP_001373064.1	P51826	AF4/FMR2 family member 3 isoform 1 [Homo sapiens]	Protein coding transcripts	NA	-0.6441054884152839	0.05843996309473339	0.6848725786494825	0.6138937858370441	0.06272860877326211	0.6977162065761907	33.333
TRINITY_DN6760_c0_g1_i10	TRINITY_DN6760_c0_g1_i10.p1	NP_940807.1	G1ESZ9	creatine kinase S-type, mitochondrial precursor [Mus musculus]	Protein coding transcripts	NA	-0.587682230817239	0.34319705146809715	0.9491829808463499	1.2929444220526067	0.002181851222247871	0.22223262905105182	38.636
TRINITY_DN6131_c0_g2_i7	TRINITY_DN6131_c0_g2_i7.p1	NP_835279.2	Q95ZQ4	5'-AMP-activated protein kinase catalytic subunit alpha-2 isoform 1 [Mus musculus]	Protein coding transcripts	NA	1.3886323008338153	0.008079466727007769	0.33707809065304445	-0.7341630942494526	0.1424843620404237	0.8196909311422796	87.685
TRINITY_DN4519_c1_g3_i2	TRINITY_DN4519_c1_g3_i2.p1	NP_001311.3	P67874	casein kinase II subunit beta isoform 1 [Homo sapiens]	Protein coding transcripts	NA	0.27858200913213316	0.3182096071883545	0.9428504773885453	-0.5767617570492001	0.0396788030045515	0.6248970927762771	93.868
TRINITY_DN3032_c0_g1_i12	TRINITY_DN3032_c0_g1_i12.p1	NP_001239242.1	Q60974	nuclear receptor corepressor 1 isoform 1 [Mus musculus]	Protein coding transcripts	NA	-3.418984332633911	0.00812712769707643	0.33799239410945947	1.4384152549630553	0.14241513003052642	0.8195320691294933	43.226
TRINITY_DN7793_c0_g2_i5	TRINITY_DN7793_c0_g2_i5.p1	NP_001277202.1	Q9CW42	mitochondrial amidoxime-reducing component 1 [Mus musculus]	Protein coding transcripts	NA	1.0615401272927933	0.02567661972414425	0.5250205738979037	-0.8700103132653215	0.06848407437920608	0.7076561844839656	41.581
TRINITY_DN7380_c0_g2_i3	TRINITY_DN7380_c0_g2_i3.p1	NP_659145.1	Q7T010	glutamyl-tRNA(Gln) amidotransferase subunit B, mitochondrial precursor [Mus musculus]	Protein coding transcripts	NA	0.4207249842245438	0.19602510092813982	0.8989581479918327	-0.6764501078227845	0.029427907254016335	0.5795192355082033	49.76
TRINITY_DN12575_c0_g2_i14	TRINITY_DN12575_c0_g2_i14.p1	NP_001074581.1	Q9UPS8	ankyrin repeat domain-containing protein 26 [Mus musculus]	Protein coding transcripts	NA	7.855816713982161	2.523487327064194e-6	0.0014627342827613036	-0.15026196950814652	0.8487396393112615	1	25.803
TRINITY_DN9138_c0_g1_i15	TRINITY_DN9138_c0_g1_i15.p1	NP_079785.1	Q28IL7	oligosaccharyltransferase complex subunit OSTC [Mus musculus]	Protein coding transcripts	NA	0.49097442036622124	0.14880289549506642	0.8597848447899339	-0.7636946051141358	0.026617762940339136	0.56769007510005	70.068
TRINITY_DN5857_c0_g1_i16	TRINITY_DN5857_c0_g1_i16.p1	NP_055869.1	Q6NRZ1	UHRF1-binding protein 1-like isoform a [Homo sapiens]	Protein coding transcripts	NA	-1.9898609198835664	0.005116279674914399	0.26724079405414947	0.9134630912565116	0.16220367385829623	0.8449317695850723	34.045
TRINITY_DN3776_c0_g1_i6	TRINITY_DN3776_c0_g1_i6.p1	NP_001077430.1	Q8HXL3	WD repeat-containing protein 62 isoform 1 [Homo sapiens]	Protein coding transcripts	NA	-1.731321096948174	0.009500937412136756	0.3591026094429885	0.8802853586020631	0.13366011732213187	0.8133819525900633	41.176
TRINITY_DN122_c0_g1_i1	TRINITY_DN122_c0_g1_i1.p1	NP_997594.1	Q5SP90	serine/threonine-protein phosphatase 4 regulatory subunit 3A isoform 1 [Mus musculus]	Protein coding transcripts	NA	-3.851865279404449	4.058747818621132e-4	0.06524478534227537	0.18067272678575735	0.8389237777044386	1	70.318
TRINITY_DN8246_c0_g1_i1	TRINITY_DN8246_c0_g1_i1.p1	NP_001159743.1	Q96N96	spermatogenesis-associated protein 13 isoform 1 [Homo sapiens]	Protein coding transcripts	NA	-1.3982876681646361	0.015405180231789134	0.4266649917361345	0.9605183591463351	0.07989134526394703	0.739810762398772	47.576
TRINITY_DN1174_c1_g1_i7	TRINITY_DN1174_c1_g1_i7.p1	NP_937879.1	Q8R4H2	rho guanine nucleotide exchange factor 11 isoform 2 [Homo sapiens]	Protein coding transcripts	NA	-1.5301508411448013	0.008913683753856554	0.34791735120584893	0.7190125131050347	0.1653403689985745	0.8475101441618165	26.752
TRINITY_DN549_c0_g1_i11	TRINITY_DN549_c0_g1_i11.p4	NP_001028453.1	Q3UZD5	putative histone-lysine N-methyltransferase PRDM6 [Mus musculus]	Protein coding transcripts	NA	0.8427987464925734	0.03054013745919224	0.5530081718127942	-0.6336568414838499	0.09548450197465316	0.7615556147771851	38.71
TRINITY_DN35802_c0_g1_i3	TRINITY_DN35802_c0_g1_i3.p2	NP_058565.2	Q80YN4	atrial natriuretic peptide-converting enzyme isoform 1 [Mus musculus]	Protein coding transcripts	NA	-8.54571762189757	0.0017273143678577137	0.15430914690755723	1.1415916213986275	0.4941563237589106	0.986061244183335	31.2
TRINITY_DN1966_c0_g1_i4	TRINITY_DN1966_c0_g1_i4.p1	NP_068775.1	Q13002	glutamate receptor ionotropic, kainate 2 isoform 1 precursor [Homo sapiens]	Protein coding transcripts	NA	-0.8451134247729649	0.034958308071871086	0.5802591542108293	0.45436952903058786	0.1882764718922774	0.864124240171681	45.26
TRINITY_DN6838_c1_g1_i4	TRINITY_DN6838_c1_g1_i4.p1	NP_001240701.1	Q62746	synaptotagmin-6 isoform a [Homo sapiens]	Protein coding transcripts	NA	-1.1295612088261715	0.03429931230227111	0.5778827269499474	0.9947077636605665	0.043671032465547016	0.6412900606350126	35.593
TRINITY_DN501_c0_g1_i21	TRINITY_DN501_c0_g1_i21.p1	NP_003391.1	O14980	exportin-1 [Homo sapiens]	Protein coding transcripts	NA	0.3234052416940927	0.21610825136974068	0.9131258617289923	-0.4498987218346735	0.08687880794937902	0.7535761866950565	83.706
TRINITY_DN8326_c0_g2_i8	TRINITY_DN8326_c0_g2_i8.p1	NP_663494.2	F1LYQ8	FERM, ARHGEF and pleckstrin domain-containing protein 2 [Mus musculus]	Protein coding transcripts	NA	-0.7245396228108906	0.09649240380347525	0.7947877286153884	0.8896099924524067	0.028907079671143487	0.5775296681437303	45.408
TRINITY_DN10148_c1_g2_i6	TRINITY_DN10148_c1_g2_i6.p1	NP_057016.1	Q5R9L9	proteasome maturation protein [Homo sapiens]	Protein coding transcripts	NA	0.470183075051823	0.07553012193400536	0.7383167838790934	-0.3450230219388976	0.19301611083645479	0.8672922303553412	56.701
TRINITY_DN754_c3_g1_i10	TRINITY_DN754_c3_g1_i10.p1	NP_004037.1	A5A6H5	ATP synthase subunit alpha, mitochondrial isoform a precursor [Homo sapiens]	Protein coding transcripts	NA	0.2703223590485284	0.38701496040055955	0.9516825527128902	-0.7931216157697135	0.011625010166387756	0.43709761062694413	77.82
TRINITY_DN14325_c0_g1_i5	TRINITY_DN14325_c0_g1_i5.p1	NP_064315.1	P17971	potassium voltage-gated channel subfamily D member 3 isoform 2 precursor [Mus musculus]	Protein coding transcripts	NA	-1.570062057346	0.011250591780808974	0.38230656315390904	0.8278241337360256	0.12702587944580895	0.807040031092004	62.083
TRINITY_DN1796_c0_g2_i12	TRINITY_DN1796_c0_g2_i12.p1	NP_079667.2	Q4T2X8	60S ribosome subunit biogenesis protein NIP7 homolog isoform 1 [Mus musculus]	Protein coding transcripts	NA	0.59916475993623175	0.31253063685941834	0.9424131826891132	-1.9806028484324931	0.0013303464308736716	0.17985115668728185	68.889
TRINITY_DN35_c0_g1_i5	TRINITY_DN35_c0_g1_i5.p1	NP_082235.2	Q63081	protein disulfide-isomerase A6 precursor [Mus musculus]	Protein coding transcripts	NA	0.5201855759915308	0.13840718419866932	0.8502618222555596	-0.759865626002923	0.0315532543684832	0.5913010706002981	65.476
TRINITY_DN3304_c0_g1_i5	TRINITY_DN3304_c0_g1_i5.p1	NP_009178.3	Q9UMZ2	synergin gamma isoform 1 [Homo sapiens]	Protein coding transcripts	NA	-0.9506170843376691	0.03775425569729702	0.5968310183034012	0.8416623059881999	0.055245537885588995	0.675117116207133	44.976
TRINITY_DN41218_c0_g1_i3	TRINITY_DN41218_c0_g1_i3.p1	NP_055490.4	Q5TZA2	rootletin [Homo sapiens]	Protein coding transcripts	NA	-0.7202661044851066	0.07784008305721149	0.746833784673069	0.7747770384093342	0.04353763124486163	0.640047058211135	42.52
TRINITY_DN76541_c0_g1_i11	TRINITY_DN76541_c0_g1_i11.p1	NP_996816.3	O75445	usherin isoform B precursor [Homo sapiens]	Protein coding transcripts	NA	6.747950811986612	1.734716193816844e-5	0.00697143495686557	0.9582882882821048	0.06369444536389551	0.6993497822427936	34.132
TRINITY_DN9627_c0_g1_i11	TRINITY_DN9627_c0_g1_i11.p3	NP_062667.1	Q27268	spliceosome RNA helicase Ddx39b [Mus musculus]	Protein coding transcripts	NA	0.6201315047735142	0.049530234004650044	0.6534644930495277	-0.5196989034290022	0.10147323456468174	0.7697243643773704	88.268
TRINITY_DN2477_c0_g1_i6	TRINITY_DN2477_c0_g1_i6.p2	NP_116259.2	Q8TF01	arginine/serine-rich protein PNISR isoform a [Homo sapiens]	Protein coding transcripts	NA	0.827313277571701	0.08381670015206831	0.7653608454621584	-1.663306987393819	0.0014628538610879525	0.18536010121884938	38.596
TRINITY_DN57751_c0_g2_i2	TRINITY_DN57751_c0_g2_i2.p1	NP_031664.3	Q5ZJK8	T-complex protein 1 subunit eta [Mus musculus]	Protein coding transcripts	NA	0.3739748050342401	0.1877251358600247	0.8931344226517532	-0.5719771969584004	0.04547386461655142	0.6470067596027202	77.737
TRINITY_DN1482_c0_g1_i3	TRINITY_DN1482_c0_g1_i3.p1	NP_795904.3	P97686	neuronal cell adhesion molecule isoform 1 precursor [Mus musculus]	Protein coding transcripts	NA	-2.7584406001072144	0.009311405930963308	0.35397723087360905	1.0371385709010639	0.11516954697381546	0.7862432723204625	32.133
TRINITY_DN15728_c0_g2_i2	TRINITY_DN15728_c0_g2_i2.p1	NP_055179.1	P08735	glyceraldehyde-3-phosphate dehydrogenase, testis-specific [Homo sapiens]	Protein coding transcripts	NA	0.43709338319966934	0.22016581108392774	0.9152523258520863	-0.9256905198291038	0.010450731498607122	0.42784990576002385	75.238
TRINITY_DN7052_c0_g1_i3	TRINITY_DN7052_c0_g1_i3.p1	NP_004822.2	A5PK23	mediator of RNA polymerase II transcription subunit 26 [Homo sapiens]	Protein coding transcripts	NA	0.46068501594419653	0.08007202065962614	0.7533579698181357	-0.34911054596716234	0.183694850308514	0.8606715307303807	53.75
TRINITY_DN5776_c0_g1_i4	TRINITY_DN5776_c0_g1_i4.p1	NP_002184.2	O61643	inhibin beta B chain preproprotein [Homo sapiens]	Protein coding transcripts	NA	-0.8493918643257042	0.05228516323237374	0.6644720454158785	0.8904092531281317	0.03463894166511358	0.6041718682634337	19.767
TRINITY_DN3439_c0_g1_i7	TRINITY_DN3439_c0_g1_i7.p1	NP_001366256.1	Q9MYM7	beta-1,3-galactosyltransferase 1 [Mus musculus]	Protein coding transcripts	NA	-0.6732940404499625	0.02722919553479211	0.5348156885970748	0.3208056054742681	0.26123601016479103	0.9132349323650948	30.802
TRINITY_DN2087_c0_g1_i6	TRINITY_DN2087_c0_g1_i6.p1	NP_001317289.1	Q9DE46	DNA polymerase alpha catalytic subunit isoform 1 [Homo sapiens]	Protein coding transcripts	NA	-7.373870316400925	0.0011908632805320634	0.1258328729255366	0.48171730832926407	0.7299723927313803	1	52.791
TRINITY_DN7242_c0_g1_i3	TRINITY_DN7242_c0_g1_i3.p1	NP_036141.1	F1QGW6	eukaryotic translation initiation factor 2 subunit 3, Y-linked isoform 1 [Mus musculus]	Protein coding transcripts	NA	0.3031773360714148	0.2512688495426945	0.9246843926732836	-0.49760247664789675	0.05970172102782218	0.6873114823033466	84.649
TRINITY_DN444_c2_g1_i2	TRINITY_DN444_c2_g1_i2.p1	NP_874365.3	Q4H4B6	protein scribble homolog isoform a [Homo sapiens]	Protein coding transcripts	NA	-1.5378946970629035	0.010878198162159371	0.3774686840691495	0.9763934030655403	0.09288106827340771	0.759688859903524	59.267
TRINITY_DN8145_c0_g1_i1	TRINITY_DN8145_c0_g1_i1.p1	NP_031553.1	Q07813	apoptosis regulator BAX [Mus musculus]	Protein coding transcripts	NA	0.32655315846065724	0.1986252915970093	0.8998975602975614	-0.467996328273674	0.0644739731871586	0.7000981519908099	36.957
TRINITY_DN1527_c1_g1_i7	TRINITY_DN1527_c1_g1_i7.p1	NP_084012.1	Q5PT53	sodium/bile acid cotransporter 7 isoform a [Mus musculus]	Protein coding transcripts	NA	8.812128248996741	6.336246510906939e-5	0.019142961634593593	-0.8277531770292296	0.47090945360346353	0.9822839395295014	48.476
TRINITY_DN4486_c3_g1_i11	TRINITY_DN4486_c3_g1_i11.p1	NP_001070666.1	Q3T904	autophagy-related protein 9A [Homo sapiens]	Protein coding transcripts	NA	0.06025276324533965	0.9281073658262297	1	-2.3025482074691443	1.1019629711234178e-4	0.045208030890338216	48.842
TRINITY_DN2705_c0_g1_i7	TRINITY_DN2705_c0_g1_i7.p1	NP_932174.1	Q5RED5	TSC22 domain family protein 3 isoform 1 [Homo sapiens]	Protein coding transcripts	NA	-1.3636395440710052	0.004792654108287846	0.2570946320974179	0.2800763997367686	0.4634323665295297	0.980912132669664	68.116
TRINITY_DN4576_c0_g1_i2	TRINITY_DN4576_c0_g1_i2.p1	NP_000153.1	P52792	hexokinase-4 isoform 1 [Homo sapiens]	Protein coding transcripts	NA	0.06066893454766397	0.8228063091025678	1	-0.8183062365966062	0.0024330845552843934	0.2354902420107673	50
TRINITY_DN4838_c1_g1_i27	TRINITY_DN4838_c1_g1_i27.p1	NP_000116.2	P03372	estrogen receptor isoform 1 [Homo sapiens]	Protein coding transcripts	NA	-0.7180121463289384	0.02657946271159319	0.5313405682429112	0.45020856527683595	0.14971078926516546	0.8301013268223675	42.781
TRINITY_DN6178_c1_g3_i4	TRINITY_DN6178_c1_g3_i4.p1	NP_080423.1	P23403	40S ribosomal protein S20 [Mus musculus]	Protein coding transcripts	NA	0.4438136056025211	0.15703816539065976	0.8668859146144219	-0.5853792166121614	0.06263012682801607	0.6977162065761907	87.069
TRINITY_DN5186_c0_g2_i5	TRINITY_DN5186_c0_g2_i5.p1	NP_001165644.1	Q8WYN3	cysteine/serine-rich nuclear protein 3 [Homo sapiens]	Protein coding transcripts	NA	-0.657453099418273	0.1080911124469706	0.818269752311093	0.9120569928309185	0.022222085633723174	0.5436290703823523	50.714
TRINITY_DN8800_c1_g2_i9	TRINITY_DN8800_c1_g2_i9.p1	NP_660121.2	Q6P878	eukaryotic translation initiation factor 3 subunit L [Mus musculus]	Protein coding transcripts	NA	0.42582756627253776	0.136545244129008	0.848223850925937	-0.4794205231019708	0.09427787389743543	0.759764052316569	69.343
TRINITY_DN1177_c0_g1_i7	TRINITY_DN1177_c0_g1_i7.p2	NP_056369.1	O18756	D-glucuronyl C5-epimerase isoform 1 [Homo sapiens]	Protein coding transcripts	NA	-0.4534934005105441	0.22799587471642258	0.9176661468412912	0.926746460289299	0.012170057762333212	0.4458847231161592	44.805
TRINITY_DN805_c1_g1_i8	TRINITY_DN805_c1_g1_i8.p1	NP_003135.2	Q5R4X4	translocon-associated protein subunit alpha isoform 1 precursor [Homo sapiens]	Protein coding transcripts	NA	0.36006581852494995	0.1759467188734415	0.8833485871473341	-0.44566923989690993	0.09703611416593506	0.7636667188817279	52.475
TRINITY_DN10627_c0_g1_i8	TRINITY_DN10627_c0_g1_i8.p1	NP_849260.2	G4V4G1	kazal-type serine protease inhibitor domain-containing protein 1 isoform 1 precursor [Mus musculus]	Protein coding transcripts	NA	0.6576848454175928	0.03544806241701527	0.5834626310442427	-0.37470542787379113	0.23084869874617817	0.8958066349765363	41.509
TRINITY_DN81_c0_g2_i6	TRINITY_DN81_c0_g2_i6.p1	NP_084043.1	B4PEU8	40S ribosomal protein S9 [Mus musculus]	Protein coding transcripts	NA	0.13788123001898023	0.6950848034233562	0.9887193802337051	-1.1430320329944468	0.001385435262054538	0.18127568890616585	86.029
TRINITY_DN446_c0_g1_i12	TRINITY_DN446_c0_g1_i12.p1	NP_001239377.1	Q3UUJ4	STE20-related kinase adapter protein alpha isoform 1 [Mus musculus]	Protein coding transcripts	NA	0.21232305535030147	0.4663391399062661	0.9618984105791343	-0.8038137823550764	0.00684167119487369	0.3606883075996515	43.377
TRINITY_DN5734_c0_g1_i1	TRINITY_DN5734_c0_g1_i1.p1	NP_001393.1	Q92005	elongation factor 1-alpha 1 [Homo sapiens]	Protein coding transcripts	NA	0.8548709591337035	0.017056796613181203	0.4466521793972929	-0.47720923892130007	0.18208999814369387	0.85999593586067	82.101
TRINITY_DN111044_c0_g1_i5	TRINITY_DN111044_c0_g1_i5.p1	NP_659429.4	Q502W6	von Willebrand factor A domain-containing protein 3B isoform 1 [Homo sapiens]	Protein coding transcripts	NA	-1.3976449241050586	0.007949921236579664	0.33415122516697277	0.3176204874871186	0.424240403111386	0.9713355170621993	35.578
TRINITY_DN445_c0_g1_i7	TRINITY_DN445_c0_g1_i7.p1	NP_001344264.1	Q61391	neprilysin [Mus musculus]	Protein coding transcripts	NA	4.211347394272604	1.708939574902438e-4	0.038994668320087564	0.08284151005164336	0.8869282097286608	1	33.262
TRINITY_DN176_c0_g2_i10	TRINITY_DN176_c0_g2_i10.p1	NP_112569.2	Q8TBG4	ethanolamine-phosphate phospho-lyase isoform 1 [Homo sapiens]	Protein coding transcripts	NA	0.34303718636263697	0.24841186818095992	0.923694476516581	-0.703690828597588	0.01868863883614402	0.5168773538782978	49.767
TRINITY_DN60410_c0_g1_i10	TRINITY_DN60410_c0_g1_i10.p1	NP_079823.2	Q9VPD5	transcription termination factor 3, mitochondrial precursor [Mus musculus]	Protein coding transcripts	NA	1.052864056742111	0.015051219456394241	0.4211193779313886	-0.6358828910879585	0.14050097692645253	0.8176060028126598	34.906
TRINITY_DN669_c0_g1_i6	TRINITY_DN669_c0_g1_i6.p1	NP_849222.3	B0JYW5	protein arginine N-methyltransferase 6 [Mus musculus]	Protein coding transcripts	NA	0.6000247960614548	0.2599686148672634	0.9282162154569417	-1.6614149500992423	0.002390735556469327	0.23306121078214845	52.381
TRINITY_DN4390_c0_g1_i6	TRINITY_DN4390_c0_g1_i6.p1	NP_002026.1	Q06136	3-ketodihydrosphingosine reductase precursor [Homo sapiens]	Protein coding transcripts	NA	1.0594810624480455	0.08618885084725827	0.7683254191417881	-1.5354741657022717	0.016788762270425975	0.5024381559714716	63.636
TRINITY_DN7951_c0_g1_i8	TRINITY_DN7951_c0_g1_i8.p1	NP_077007.1	Q5RBZ2	methylosome protein 50 isoform 2 [Homo sapiens]	Protein coding transcripts	NA	-0.6348239911934451	0.17726637821426713	0.8846812813500988	1.2473172910729349	0.00853338933401878	0.398051111032052	40.854
TRINITY_DN13318_c0_g1_i1	TRINITY_DN13318_c0_g1_i1.p1	NP_003051.1	Q9VCA2	solute carrier family 22 member 5 isoform b [Homo sapiens]	Protein coding transcripts	NA	-0.8161312214596869	0.030212479099386395	0.5521763204757307	0.5026135435062121	0.1542859531212132	0.8348876444439302	32.456
TRINITY_DN6632_c0_g1_i1	TRINITY_DN6632_c0_g1_i1.p1	NP_077218.1	P58158	galactosylgalactosylxylosylprotein 3-beta-glucuronosyltransferase 3 [Mus musculus]	Protein coding transcripts	NA	0.6489910101236471	0.017461904446389294	0.45107093980158214	-0.24842954529491568	0.37189008083793995	0.9580916517728543	46.784
TRINITY_DN531_c0_g1_i6	TRINITY_DN531_c0_g1_i6.p1	NP_000028.3	P16157	ankyrin-1 isoform 3 [Homo sapiens]	Protein coding transcripts	NA	-7.366087571108617	0.0034087651923354746	0.2175271239944327	1.3556402841959687	0.3690137792259704	0.9580916517728543	32.163
TRINITY_DN25504_c0_g1_i3	TRINITY_DN25504_c0_g1_i3.p1	NP_003853.1	O76093	fibroblast growth factor 18 precursor [Homo sapiens]	Protein coding transcripts	NA	-1.062526171876025	0.02672698449544709	0.5324307321035348	0.705195046088709	0.10281075508706532	0.769893059137698	36.719
TRINITY_DN855_c0_g1_i13	TRINITY_DN855_c0_g1_i13.p2	NP_038658.2	O08852	polycystin-1 precursor [Mus musculus]	Protein coding transcripts	NA	2.0674801050277662	2.481797739380047e-4	0.046767044099398934	-0.4859086602127818	0.32068683999318703	0.9431172955257557	22.042
TRINITY_DN8052_c2_g1_i1	TRINITY_DN8052_c2_g1_i1.p1	NP_006507.2	P20303	solute carrier family 2, facilitated glucose transporter member 1 [Homo sapiens]	Protein coding transcripts	NA	-0.6863013701028866	0.023439569248328376	0.5072219754264642	0.3105722446681324	0.2941577883914329	0.93157393545998	35.019
TRINITY_DN9835_c0_g1_i9	TRINITY_DN9835_c0_g1_i9.p1	NP_663623.1	Q9M390	solute carrier family 15 member 4 [Homo sapiens]	Protein coding transcripts	NA	-1.920950510890706	7.861630941581102e-4	0.09860588312204782	0.26725111742253127	0.6057369949010275	0.9991999768796062	32.584
TRINITY_DN600_c0_g1_i11	TRINITY_DN600_c0_g1_i11.p1	NP_079958.3	Q1LZD9	paraspeckle component 1 isoform 1 [Mus musculus]	Protein coding transcripts	NA	1.5865909331021182	0.015844753938174905	0.42947679910604303	-1.1645389414725305	0.07979972887155014	0.739810762398772	65.385
TRINITY_DN8757_c0_g1_i3	TRINITY_DN8757_c0_g1_i3.p1	NP_444322.1	Q99MN1	lysine--tRNA ligase isoform 2 [Mus musculus]	Protein coding transcripts	NA	0.26778538589584167	0.3229212691194704	0.943956896237009	-0.544188299856043	0.045675142936702315	0.6482413799708411	70.462
TRINITY_DN4328_c0_g1_i2	TRINITY_DN4328_c0_g1_i2.p2	NP_001032847.2	Q3ULA2	F-box/WD repeat-containing protein 1A isoform a [Mus musculus]	Protein coding transcripts	NA	0.9116735943737762	0.015528504905294154	0.42720005728571175	-0.43049546349338086	0.23824812803198817	0.9008675685518311	90
TRINITY_DN17508_c0_g1_i4	TRINITY_DN17508_c0_g1_i4.p1	NP_001179.1	Q16611	bcl-2 homologous antagonist/killer [Homo sapiens]	Protein coding transcripts	NA	0.22665731051985175	0.47747397019572063	0.9618984105791343	-0.8892049422581684	0.006048785717616257	0.34054966648003465	36.313
TRINITY_DN2103_c8_g1_i3	TRINITY_DN2103_c8_g1_i3.p1	NP_919224.1	Q9ESF1	otoferlin isoform a [Homo sapiens]	Protein coding transcripts	NA	-2.7584101198692648	0.05991229492238673	0.6918276519716782	1.8456887047873334	0.1349471135299974	0.8151442098700032	56.455
TRINITY_DN2752_c1_g2_i7	TRINITY_DN2752_c1_g2_i7.p1	NP_006597.2	O88350	serine hydrolase RBBP9 [Homo sapiens]	Protein coding transcripts	NA	0.5215424881912688	0.06841689471025526	0.7170119694701153	-0.45346424290768605	0.1346455290555577	0.815057648065973	60.335
TRINITY_DN462_c0_g1_i3	TRINITY_DN462_c0_g1_i3.p1	NP_080858.3	Q5ZLR1	protein wntless homolog isoform 1 [Mus musculus]	Protein coding transcripts	NA	1.4567724423190123	0.04494848262623363	0.628773281759641	-1.5820677701568762	0.03285621889451362	0.5972418987006268	55.474
TRINITY_DN16887_c0_g2_i1	TRINITY_DN16887_c0_g2_i1.p1	NP_080239.1	O77302	40S ribosomal protein S10 isoform 1 [Mus musculus]	Protein coding transcripts	NA	0.4734210268779906	0.12812766674469564	0.8393513019083655	-0.5301676844553976	0.08885601836924151	0.7540486667529016	66.892
TRINITY_DN63942_c0_g2_i6	TRINITY_DN63942_c0_g2_i6.p2	NP_006073.2	Q8WQ47	tubulin alpha-1B chain [Homo sapiens]	Protein coding transcripts	NA	0.45587343963334465	0.08801891746937468	0.775511643314061	-0.4134450793936099	0.1193792895632602	0.7941567053886736	76.538
TRINITY_DN6838_c5_g1_i2	TRINITY_DN6838_c5_g1_i2.p1	NP_003403.2	Q8JJC0	zinc finger protein ZIC 1 [Homo sapiens]	Protein coding transcripts	NA	-0.9680875926591715	0.06337237444007453	0.7026760036381589	0.9549592308660189	0.03430033048499127	0.6022443772603444	60.927
TRINITY_DN382_c0_g1_i15	TRINITY_DN382_c0_g1_i15.p1	NP_001074642.1	Q3UMG5	leucine-rich repeat and calponin homology domain-containing protein 2 isoform 1 [Mus musculus]	Protein coding transcripts	NA	-0.9800227541451693	0.06495801431308988	0.7065140441750514	0.888977918641771	0.03299008806138798	0.5972418987006268	70.103
TRINITY_DN2105_c0_g1_i3	TRINITY_DN2105_c0_g1_i3.p1	NP_076221.1	Q08D64	ATP-binding cassette sub-family B member 6 [Mus musculus]	Protein coding transcripts	NA	0.41774225541403015	0.32682669818409504	0.9446426872461687	-1.2340377173005026	0.004387756545643513	0.3042383869606058	50.455
TRINITY_DN2064_c0_g1_i16	TRINITY_DN2064_c0_g1_i16.p1	NP_061994.1	Q1L994	protein phosphatase 1 regulatory subunit 37 [Homo sapiens]	Protein coding transcripts	NA	3.663704398472323	6.620190128072741e-6	0.0031796288780977663	0.016504461646963182	0.9820089082277982	1	55.556
TRINITY_DN322_c1_g1_i4	TRINITY_DN322_c1_g1_i4.p1	NP_032779.2	P55814	ornithine decarboxylase antizyme 1 isoform 1 [Mus musculus]	Protein coding transcripts	NA	0.2000927030676434	0.44338880787391394	0.9588375320100959	-0.4882102716889007	0.06185040630692024	0.6956736316067551	47.414
TRINITY_DN3456_c0_g1_i20	TRINITY_DN3456_c0_g1_i20.p1	NP_031538.2	O35143	ATPase inhibitor, mitochondrial precursor [Mus musculus]	Protein coding transcripts	NA	0.6137209036153578	0.15817686078926482	0.8675016612936648	-1.0954645186398673	0.012630410366458908	0.44976137601502497	40.777
TRINITY_DN39082_c0_g1_i9	TRINITY_DN39082_c0_g1_i9.p1	NP_001338934.1	Q24372	neurotrimin isoform 9 precursor [Homo sapiens]	Protein coding transcripts	NA	-1.2315827874337864	0.031156370328302152	0.5585172913108111	1.0758806221598822	0.04589890086083763	0.6487314347755296	32.66
TRINITY_DN3770_c0_g1_i8	TRINITY_DN3770_c0_g1_i8.p1	NP_000846.1	Q9WVI4	guanylate cyclase soluble subunit alpha-2 isoform 2 [Homo sapiens]	Protein coding transcripts	NA	-2.833035957355186	0.00390907353427119	0.23504572835684967	0.750091332164178	0.3572549839301926	0.9563223490984478	44.516
TRINITY_DN1822_c0_g1_i5	TRINITY_DN1822_c0_g1_i5.p1	NP_031933.1	P29691	elongation factor 2 [Mus musculus]	Protein coding transcripts	NA	0.2808940829444285	0.3670919618940041	0.9506069811138308	-0.7876845539180832	0.013509164130747257	0.4630606124315358	82.051
TRINITY_DN24190_c0_g1_i6	TRINITY_DN24190_c0_g1_i6.p1	NP_035846.1	P56695	wolframin [Mus musculus]	Protein coding transcripts	NA	0.26979716873075693	0.2840902365409415	0.9369605041592824	-0.49689010234789477	0.04291920968286209	0.6392235033984511	27.953
TRINITY_DN2125_c1_g2_i5	TRINITY_DN2125_c1_g2_i5.p1	NP_001344811.1	Q9VZV5	cysteine and histidine-rich protein 1 isoform 4 [Mus musculus]	Protein coding transcripts	NA	0.4857565720218699	0.10194646698069734	0.8079138062405642	-0.5369682899686251	0.07099155610492411	0.7139763650756719	55.33
TRINITY_DN1430_c0_g1_i4	TRINITY_DN1430_c0_g1_i4.p1	NP_065207.2	Q10473	polypeptide N-acetylgalactosaminyltransferase 1 [Homo sapiens]	Protein coding transcripts	NA	-0.6522051239194301	0.051035471800608155	0.6593178601679756	0.5233066049653518	0.10313558228149652	0.7703297499087933	57.818
TRINITY_DN19926_c0_g1_i8	TRINITY_DN19926_c0_g1_i8.p1	NP_001361763.1	Q1JPJ2	xaa-Pro aminopeptidase 1 isoform 2 [Mus musculus]	Protein coding transcripts	NA	0.15824101983367841	0.6281341015466405	0.980983165013597	-0.9404449385060165	0.0025969995893235015	0.2362677620730078	42.278
TRINITY_DN8071_c0_g1_i2	TRINITY_DN8071_c0_g1_i2.p1	NP_034382.2	Q24352	gamma-aminobutyric acid receptor subunit gamma-1 precursor [Mus musculus]	Protein coding transcripts	NA	-1.9783324575008339	0.003099525227550664	0.20725246445136733	0.48293241527453395	0.39129943576415105	0.9629638117783655	34.081
TRINITY_DN18686_c0_g1_i2	TRINITY_DN18686_c0_g1_i2.p1	NP_082149.1	Q9V3R8	ubiA prenyltransferase domain-containing protein 1 [Mus musculus]	Protein coding transcripts	NA	2.6799924438809932	1.2655262560128024e-4	0.030577598813992767	-0.2922395014974308	0.6428575379049043	1	57.534
TRINITY_DN3788_c0_g2_i5	TRINITY_DN3788_c0_g2_i5.p1	NP_110379.2	Q9XT06	T-complex protein 1 subunit alpha isoform a [Homo sapiens]	Protein coding transcripts	NA	0.5350745870186093	0.1905709480243343	0.8953539509724008	-0.9634685027581249	0.01905941228572467	0.5221303925277521	77.839
TRINITY_DN371_c0_g1_i20	TRINITY_DN371_c0_g1_i20.p1	NP_062543.1	Q3SZF3	heterogeneous nuclear ribonucleoprotein H2 [Homo sapiens]	Protein coding transcripts	NA	-1.2324354332889746	0.0012771209468021322	0.13215066708841267	0.17112087226238015	0.6434753839224588	1	50.118
TRINITY_DN1759_c0_g1_i15	TRINITY_DN1759_c0_g1_i15.p1	NP_077719.2	P10079	neurogenic locus notch homolog protein 2 isoform 1 preproprotein [Homo sapiens]	Protein coding transcripts	NA	0.7015087754405759	0.1369306503745855	0.8487255798588204	-1.1054248360345351	0.013616013642054742	0.4640148571216385	43.781
TRINITY_DN80385_c0_g1_i6	TRINITY_DN80385_c0_g1_i6.p1	NP_003292.1	Q9VZW5	thyrotropin-releasing hormone receptor [Homo sapiens]	Protein coding transcripts	NA	-1.416517428521375	0.022194308198135324	0.4946806078524966	0.5453318960184647	0.2339621142267044	0.8980108096658244	26.912
TRINITY_DN1836_c0_g2_i2	TRINITY_DN1836_c0_g2_i2.p1	NP_079111.1	Q6GVH4	gametogenetin-binding protein 2 [Homo sapiens]	Protein coding transcripts	NA	1.412098700613069	0.004508127083452034	0.24927746861139613	-0.5387547680029603	0.27988977588014496	0.9218246306458964	56.757
TRINITY_DN108369_c0_g1_i3	TRINITY_DN108369_c0_g1_i3.p1	NP_063923.1	Q9QY36	N-alpha-acetyltransferase 10 isoform 1 [Mus musculus]	Protein coding transcripts	NA	0.6506760189755258	0.13623250373641332	0.848223850925937	-1.0858585329182242	0.012197787992252266	0.4458847231161592	82.178
TRINITY_DN1095_c0_g1_i3	TRINITY_DN1095_c0_g1_i3.p1	NP_001028433.2	O60293	zinc finger C3H1 domain-containing protein [Mus musculus]	Protein coding transcripts	NA	-0.933252074446868	0.03212835393851299	0.5652370463774272	0.7297864975878485	0.077467075114852	0.7318705610705716	29.576
TRINITY_DN6788_c0_g1_i11	TRINITY_DN6788_c0_g1_i11.p1	NP_031922.1	Q61166	microtubule-associated protein RP/EB family member 1 [Mus musculus]	Protein coding transcripts	NA	0.37560732491790233	0.2164429882744571	0.9131258617289923	-0.6524297768832434	0.03377816975506797	0.601458605046172	57.977
TRINITY_DN3385_c0_g1_i3	TRINITY_DN3385_c0_g1_i3.p2	NP_001258520.1	Q9VXX8	60S ribosomal protein L37 [Mus musculus]	Protein coding transcripts	NA	0.20080577072684716	0.5859119446930914	0.9769085148720508	-1.1308118856901308	0.00247276234609314	0.2354902420107673	74.713
TRINITY_DN1657_c0_g1_i6	TRINITY_DN1657_c0_g1_i6.p1	NP_001153425.1	Q63421	calcium/calmodulin-dependent 3',5'-cyclic nucleotide phosphodiesterase 1C isoform d [Mus musculus]	Protein coding transcripts	NA	-3.3781056254569966	0.003016853965645599	0.2045221091327969	1.0137943984108628	0.2962165425397762	0.9331613611672485	58.811
TRINITY_DN774_c1_g2_i1	TRINITY_DN774_c1_g2_i1.p1	NP_078991.3	Q96J42	thioredoxin domain-containing protein 15 isoform 1 precursor [Homo sapiens]	Protein coding transcripts	NA	0.22102755818778272	0.37536916139358223	0.9516825527128902	-0.5385886278272919	0.028916358687751113	0.5775296681437303	42.718
TRINITY_DN93_c2_g1_i1	TRINITY_DN93_c2_g1_i1.p1	NP_663758.2	P49219	melatonin receptor type 1B [Mus musculus]	Transcripts with ITS	JF297967.1	-1.3126187985176996	0.024865737299661034	0.5167874394774935	0.8011996998260169	0.10288131886406299	0.7699660611511608	25
TRINITY_DN7213_c0_g1_i8	TRINITY_DN7213_c0_g1_i8.p1	NP_115679.2	A4FUZ6	hydroxysteroid dehydrogenase-like protein 2 isoform 1 [Homo sapiens]	Protein coding transcripts	NA	0.37605590252719545	0.5104839650921036	0.9656069541575036	-2.003646746143712	0.0018470721842459821	0.20534503320591302	35.714
TRINITY_DN68640_c0_g2_i1	TRINITY_DN68640_c0_g2_i1.p1	NP_001012992.1	Q5JTD7	leucine-rich repeat-containing protein 73 isoform 1 [Homo sapiens]	Protein coding transcripts	NA	-1.078555934134507	0.04463227658879474	0.6273367527384339	0.6356096629868437	0.10159455096907646	0.7697243643773704	29.927
TRINITY_DN14764_c0_g2_i5	TRINITY_DN14764_c0_g2_i5.p1	NP_001158221.1	Q24119	neuronal PAS domain-containing protein 3 isoform 1 [Homo sapiens]	Protein coding transcripts	NA	-1.5659932554225844	0.04748252666260068	0.6432697600617902	0.8005241234994767	0.11250465487919811	0.7824820780635823	39.789
TRINITY_DN3744_c0_g1_i2	TRINITY_DN3744_c0_g1_i2.p1	NP_001004761.1	D4A6L0	probable G-protein coupled receptor 158 precursor [Mus musculus]	Transcripts with ITS	KT445934.2	-1.5740758643137143	0.025688468563407996	0.5250205738979037	1.2827686048500284	0.05567276507271775	0.675117116207133	34.369
TRINITY_DN3388_c0_g1_i34	TRINITY_DN3388_c0_g1_i34.p1	NP_001171714.1	Q8TEW0	partitioning defective 3 homolog isoform 2 [Homo sapiens]	Protein coding transcripts	NA	-1.5009262106315893	0.0022283769900754945	0.17547888903486425	0.27858150260485826	0.5215240385986514	0.9878317268705523	34.925
TRINITY_DN486_c0_g1_i18	TRINITY_DN486_c0_g1_i18.p1	NP_032008.2	P34152	focal adhesion kinase 1 isoform 1 [Mus musculus]	Protein coding transcripts	NA	-0.9057838358263312	0.031012694835919844	0.5570162193127709	0.6113872389405854	0.1128649226877024	0.7833568706042068	61.905
TRINITY_DN17100_c0_g1_i1	TRINITY_DN17100_c0_g1_i1.p1	NP_573452.3	P62957	voltage-dependent calcium channel gamma-7 subunit [Mus musculus]	Protein coding transcripts	NA	-1.33062968445424	0.04266027815739904	0.6190613098566705	1.0539199736949116	0.05206232908459393	0.664563006069005	39.08
TRINITY_DN167164_c0_g1_i2	TRINITY_DN167164_c0_g1_i2.p1	NP_058082.2	P48148	transforming protein RhoA precursor [Mus musculus]	Protein coding transcripts	NA	0.3259187616418488	0.23393887586066803	0.9217523968565509	-0.5569517206464704	0.04421844951049233	0.6435587843572999	81.421
TRINITY_DN737_c0_g1_i8	TRINITY_DN737_c0_g1_i8.p1	NP_033174.2	Q62824	exocyst complex component 4 isoform 1 [Mus musculus]	Protein coding transcripts	NA	0.9907920505727768	0.005547797109577701	0.2790270803189752	-0.2962600450853095	0.3936232826507903	0.9639464734288696	42.133
TRINITY_DN70612_c0_g1_i9	TRINITY_DN70612_c0_g1_i9.p1	NP_861522.2	Q5RG49	beta-alanine-activating enzyme isoform 1 [Homo sapiens]	Protein coding transcripts	NA	2.453441245355892	1.5229853344165302e-5	0.006222750124359373	-0.015334611246407092	0.9817079961596084	1	41.985
TRINITY_DN462_c7_g1_i1	TRINITY_DN462_c7_g1_i1.p1	NP_733775.1	O14770	homeobox protein Meis2 isoform c [Homo sapiens]	Protein coding transcripts	NA	-1.3659200213418765	0.03750055527220296	0.5968310183034012	1.1927181291215765	0.045742088632121904	0.6487314347755296	51.737
TRINITY_DN7730_c0_g1_i2	TRINITY_DN7730_c0_g1_i2.p1	NP_742114.3	Q8BFQ8	glutamine amidotransferase-like class 1 domain-containing protein 1 precursor [Mus musculus]	Protein coding transcripts	NA	0.42362600207994344	0.37684129572455305	0.9516825527128902	-1.530647741058081	0.002949650103842264	0.24822440104641824	50.704
TRINITY_DN66614_c0_g1_i11	TRINITY_DN66614_c0_g1_i11.p1	NP_001014974.1	Q80UG8	tubulin polyglutamylase TTLL4 [Mus musculus]	Protein coding transcripts	NA	1.3065420931794043	0.010941741740036367	0.3780651773324705	-0.5195942123946476	0.26428745345956905	0.9137140386561965	52.048
TRINITY_DN8658_c0_g1_i2	TRINITY_DN8658_c0_g1_i2.p1	NP_071853.2	O70279	splicing factor ESS-2 homolog isoform 1 [Mus musculus]	Protein coding transcripts	NA	-0.7130535048885317	0.02138870321408633	0.4869206285454197	0.31734387967789685	0.27274228758830726	0.9175547845555657	43.061
TRINITY_DN6156_c0_g1_i4	TRINITY_DN6156_c0_g1_i4.p1	NP_005304.3	Q8JG64	protein disulfide-isomerase A3 precursor [Homo sapiens]	Protein coding transcripts	NA	0.518399036480604	0.12883776210723225	0.840078748901116	-0.6498940557635094	0.05758356137334332	0.6793668678948623	51.94
TRINITY_DN6171_c0_g1_i10	TRINITY_DN6171_c0_g1_i10.p1	NP_001020419.1	P33316	deoxyuridine 5'-triphosphate nucleotidohydrolase, mitochondrial isoform 1 precursor [Homo sapiens]	Protein coding transcripts	NA	0.7109275091488787	0.04051210577202674	0.608556771602888	-0.5653812379477089	0.10770018076833485	0.7777161568353684	81.295
TRINITY_DN960_c0_g1_i8	TRINITY_DN960_c0_g1_i8.p1	NP_001186171.1	Q99MG9	Kv channel-interacting protein 4 isoform 1 [Mus musculus]	Protein coding transcripts	NA	3.7103224587046073	1.8971584094694673e-4	0.041509825999191945	-0.1422971143576732	0.7851323608669029	1	61.458
TRINITY_DN9616_c0_g1_i9	TRINITY_DN9616_c0_g1_i9.p1	NP_780695.1	Q8BGK9	uncharacterized protein C3orf18 homolog [Mus musculus]	Protein coding transcripts	NA	0.7669040897035075	0.016783234638438005	0.4427266664435649	-0.3236523311475263	0.2956047228857044	0.932549257451142	41.86
TRINITY_DN3361_c11_g1_i5	TRINITY_DN3361_c11_g1_i5.p1	NP_001277924.1	Q7PHR1	kinesin-like protein KIF1B isoform c [Mus musculus]	Transcripts with ITS	J00623.1	-2.752371113289082	0.06834488717768074	0.716623928345721	2.5593545098278634	0.06033492290808694	0.6907891333955728	38.158
TRINITY_DN29091_c0_g1_i3	TRINITY_DN29091_c0_g1_i3.p1	NP_001121568.1	Q5XF89	polyamine-transporting ATPase 13A3 isoform 1 [Mus musculus]	Protein coding transcripts	NA	-1.2175113131143418	0.007928971300852804	0.3339835355216972	0.3101437798699043	0.4345945913095478	0.9733805366959764	46.086
TRINITY_DN1965_c0_g1_i12	TRINITY_DN1965_c0_g1_i12.p1	NP_004332.2	Q91437	CAD protein isoform 1 [Homo sapiens]	Protein coding transcripts	NA	-1.920429481262328	0.002551478145445079	0.1904550965978773	0.4044349794359756	0.4777496713316392	0.9835593044563506	67.689
TRINITY_DN235_c0_g1_i2	TRINITY_DN235_c0_g1_i2.p1	NP_004148.1	Q26619	cAMP-dependent protein kinase type II-alpha regulatory subunit isoform a [Homo sapiens]	Protein coding transcripts	NA	-0.6136671084617678	0.06806368879506282	0.7154044087282503	0.5528474955551582	0.08894531093712557	0.7540486667529016	47.135
TRINITY_DN506_c4_g1_i1	TRINITY_DN506_c4_g1_i1.p1	NP_001159536.1	Q9V9S7	rho GTPase-activating protein SYDE2 [Mus musculus]	Protein coding transcripts	NA	-1.2439834814950763	0.023691959284569394	0.508257753991778	0.9720543199964827	0.0650011590855615	0.7018172020269456	40.286
TRINITY_DN4511_c0_g1_i21	TRINITY_DN4511_c0_g1_i21.p1	NP_001358915.1	Q9XV66	protein unc-80 homolog isoform 3 [Homo sapiens]	Protein coding transcripts	NA	-3.4037503549504007	0.002502036462854152	0.18913666804807663	1.041934672191097	0.29579054257593795	0.9328808949284361	35.738
TRINITY_DN1501_c0_g2_i2	TRINITY_DN1501_c0_g2_i2.p1	NP_058606.3	Q9QZ67	protein phosphatase 1D [Mus musculus]	Protein coding transcripts	NA	0.25953573885935644	0.342958885710335	0.9491829808463499	-0.5944597723462743	0.028659114957871133	0.5764128765228667	45.172
TRINITY_DN5767_c0_g1_i6	TRINITY_DN5767_c0_g1_i6.p1	NP_543124.1	Q498M4	WD repeat-containing protein 5 [Mus musculus]	Protein coding transcripts	NA	0.3462913120268476	0.27881718979734743	0.9352738523024654	-0.779169904901785	0.014930961265214161	0.47911613433870265	89.198
TRINITY_DN8405_c0_g1_i19	TRINITY_DN8405_c0_g1_i19.p1	NP_005146.4	Q6PCJ9	lysosomal thioesterase PPT2 isoform a precursor [Homo sapiens]	Protein coding transcripts	NA	2.8552410374827586	0.03216302360740491	0.5652425353654774	-1.8603039279183493	0.1357268204728657	0.8151442098700032	47.521
TRINITY_DN23331_c0_g1_i1	TRINITY_DN23331_c0_g1_i1.p1	NP_034566.1	P27661	histone H2AX [Mus musculus]	Protein coding transcripts	NA	0.9526376133231604	0.02407512465441423	0.5108699942831089	-0.6484317129997518	0.12611621580435872	0.8051965554138685	86.111
TRINITY_DN14138_c0_g1_i2	TRINITY_DN14138_c0_g1_i2.p2	NP_031381.2	Q04619	heat shock protein HSP 90-beta isoform a [Homo sapiens]	Protein coding transcripts	NA	0.6241945264242157	0.4443272240463914	0.9588375320100959	-2.647206208339674	0.002344983965850155	0.22916835858819481	67.368
TRINITY_DN4526_c1_g1_i7	TRINITY_DN4526_c1_g1_i7.p1	NP_001154948.1	Q64LD2	WD repeat-containing protein 25 isoform a [Homo sapiens]	Protein coding transcripts	NA	0.42279035811565535	0.14437866272287783	0.8588809181979181	-0.5263329584967121	0.06325268468315526	0.6987508927877004	37.764
TRINITY_DN1109_c1_g1_i3	TRINITY_DN1109_c1_g1_i3.p1	NP_001374923.1	A5D9M6	large proline-rich protein BAG6 isoform 5 [Homo sapiens]	Protein coding transcripts	NA	-0.7589574519887778	0.023536230900785743	0.5079605107041804	0.4224087067495026	0.1917130656757772	0.8654246128529797	27.885
TRINITY_DN11248_c0_g1_i21	TRINITY_DN11248_c0_g1_i21.p2	NP_733751.2	Q8NEZ4	histone-lysine N-methyltransferase 2C [Homo sapiens]	Protein coding transcripts	NA	-1.89343683321941	0.0948430740106238	0.7922386766847218	2.502035882293475	0.02364689620958134	0.5497426071394006	45.777
TRINITY_DN1702_c1_g1_i22	TRINITY_DN1702_c1_g1_i22.p1	NP_055524.3	Q70CQ2	ubiquitin carboxyl-terminal hydrolase 34 [Homo sapiens]	Protein coding transcripts	NA	0.09470269272470103	0.9497351438342919	1	-7.374599594611591	3.9893659086892087e-4	0.09313735596614069	45.875
TRINITY_DN1241_c0_g1_i2	TRINITY_DN1241_c0_g1_i2.p1	NP_666359.1	Q8R1C6	methyltransferase-like protein 22 [Mus musculus]	Protein coding transcripts	NA	0.3104440272613481	0.5277844913164943	0.9678630896119131	-1.6318854742966926	0.0019756327408845184	0.21375912051372495	52.703
TRINITY_DN1649_c0_g1_i8	TRINITY_DN1649_c0_g1_i8.p1	NP_035206.2	P21447	ATP-dependent translocase ABCB1 [Mus musculus]	Protein coding transcripts	NA	1.0606968538624526	0.12320665009991448	0.8332837101712455	-1.7122056107203478	0.017830288348334906	0.5126554068442876	59.836
TRINITY_DN3126_c0_g1_i12	TRINITY_DN3126_c0_g1_i12.p2	NP_004528.1	P55209	nucleosome assembly protein 1-like 1 isoform 1 [Homo sapiens]	Protein coding transcripts	NA	0.1526652829316344	0.834360505944756	1	-3.0878828694999845	9.204490727808784e-5	0.04244763166703953	61.635
TRINITY_DN12107_c0_g2_i1	TRINITY_DN12107_c0_g2_i1.p1	NP_032124.1	Q91955	myotrophin [Mus musculus]	Protein coding transcripts	NA	1.0435055596249212	0.01998498555480457	0.47584692179916416	-0.6940290331975683	0.10965717726670969	0.7805430590845666	57.303
TRINITY_DN1100_c3_g2_i2	TRINITY_DN1100_c3_g2_i2.p1	NP_003684.2	NA	scavenger receptor class F member 1 isoform 1 precursor [Homo sapiens]	Protein coding transcripts	NA	-0.5116067543850906	0.11698544410496274	0.8257539376581224	0.5946426653861138	0.05596709217359821	0.675117116207133	42.593
TRINITY_DN1155_c0_g1_i9	TRINITY_DN1155_c0_g1_i9.p1	NP_112601.3	P42660	probable serine carboxypeptidase CPVL isoform b precursor [Homo sapiens]	Protein coding transcripts	NA	1.5953353581194658	0.13847080175013823	0.8503873469713775	-2.925540594388314	0.009387827450970224	0.41377967576619074	43.307
TRINITY_DN3226_c0_g1_i5	TRINITY_DN3226_c0_g1_i5.p2	NP_001102.3	P55265	double-stranded RNA-specific adenosine deaminase isoform a [Homo sapiens]	Protein coding transcripts	NA	-0.18979258141339064	0.6461637670158006	0.9834278186611372	0.9185313446984457	0.0019516622461700427	0.21233222625182588	50
TRINITY_DN700_c1_g4_i3	TRINITY_DN700_c1_g4_i3.p1	NP_071746.1	Q5R467	N-terminal EF-hand calcium-binding protein 1 [Homo sapiens]	Protein coding transcripts	NA	0.7465183466895438	0.08159119448345661	0.7579276429817959	-0.8909062285253571	0.03579549693588111	0.609762046419871	39.577
TRINITY_DN28513_c0_g1_i6	TRINITY_DN28513_c0_g1_i6.p1	NP_001360823.1	Q9ULJ7	ankyrin repeat domain-containing protein 50 isoform 1 [Mus musculus]	Protein coding transcripts	NA	-1.4569196786355483	0.014268396275366274	0.4147206781616423	0.9324448339535221	0.1001728129175219	0.7686549000880182	50.469
TRINITY_DN188696_c0_g2_i1	TRINITY_DN188696_c0_g2_i1.p1	NP_116750.1	Q9BZA7	protocadherin-11 X-linked isoform c precursor [Homo sapiens]	Protein coding transcripts	NA	-1.3163124953757628	0.058481321295235145	0.6848725786494825	1.007787225468891	0.05688831053614621	0.6772942025863308	33.377
TRINITY_DN19761_c0_g1_i2	TRINITY_DN19761_c0_g1_i2.p1	NP_062626.1	Q6IQE5	ATPase GET3 isoform 1 [Mus musculus]	Protein coding transcripts	NA	0.30663991898080994	0.3635275873964955	0.9506069811138308	-0.8642115558306137	0.01443578330334029	0.47536696456417554	78.212
TRINITY_DN5571_c1_g1_i2	TRINITY_DN5571_c1_g1_i2.p1	NP_114108.1	Q2KID9	28S ribosomal protein S5, mitochondrial isoform a [Homo sapiens]	Protein coding transcripts	NA	0.41334462877170153	0.11703163764598541	0.8257539376581224	-0.4166623859082924	0.11323941514046866	0.7840713426312748	41.618
TRINITY_DN13364_c1_g1_i1	TRINITY_DN13364_c1_g1_i1.p1	NP_006249.1	Q03042	cGMP-dependent protein kinase 1 isoform 2 [Homo sapiens]	Protein coding transcripts	NA	-0.8927833419491833	0.03548465957285025	0.5834626310442427	0.6900288076233304	0.08825410085614624	0.7540486667529016	56.118
TRINITY_DN2736_c0_g1_i10	TRINITY_DN2736_c0_g1_i10.p1	NP_000962.2	Q4R506	60S ribosomal protein L7 isoform 1 [Homo sapiens]	Protein coding transcripts	NA	0.3676180821216674	0.26616881164912537	0.9323839258195458	-0.7338465217214568	0.027131885202740538	0.5685703624978435	62.727
TRINITY_DN9984_c1_g1_i14	TRINITY_DN9984_c1_g1_i14.p1	NP_038724.1	Q8SWR3	thyrotropin-releasing hormone receptor [Mus musculus]	Protein coding transcripts	NA	-0.7620700528336701	0.13232725909031537	0.8438283447210346	0.99945484847147	0.028035107552476034	0.5737476812873595	25.806
TRINITY_DN266_c1_g1_i6	TRINITY_DN266_c1_g1_i6.p1	NP_001647.1	P36406	E3 ubiquitin-protein ligase TRIM23 isoform alpha [Homo sapiens]	Protein coding transcripts	NA	2.951427498109032	6.87671127836565e-4	0.09209316385758924	-0.7223233010355447	0.28092246508894686	0.9222178730031987	61.775
TRINITY_DN15912_c0_g1_i6	TRINITY_DN15912_c0_g1_i6.p1	NP_663608.3	Q3UMR0	ankyrin repeat domain-containing protein 27 isoform 1 [Mus musculus]	Protein coding transcripts	NA	7.9560822662986395	1.9790994600806883e-6	0.0011991515867048896	0.10656344320814592	0.8953445736227326	1	37.748
TRINITY_DN5624_c1_g4_i2	TRINITY_DN5624_c1_g4_i2.p1	NP_033121.2	P97461	40S ribosomal protein S5 [Mus musculus]	Protein coding transcripts	NA	0.25836553042409555	0.597968135973727	0.9788459008175933	-1.6997053053968478	7.559228891718064e-4	0.13517383271332387	88.827
TRINITY_DN49305_c0_g1_i21	TRINITY_DN49305_c0_g1_i21.p1	NP_766548.2	Q80V03	uncharacterized aarF domain-containing protein kinase 5 [Mus musculus]	Protein coding transcripts	NA	2.1305341465861294	5.536238091318914e-4	0.08063345035622933	-0.4129547488617313	0.3999998172267281	0.965908312193099	48.195
TRINITY_DN1623_c1_g1_i10	TRINITY_DN1623_c1_g1_i10.p1	NP_057217.2	Q5F3W2	insulin-induced gene 2 protein isoform a [Homo sapiens]	Protein coding transcripts	NA	0.4059104109110161	0.3830466241683133	0.9516825527128902	-1.5092573975866173	0.001444872887887408	0.18536010121884938	69.492
TRINITY_DN13419_c0_g1_i10	TRINITY_DN13419_c0_g1_i10.p1	NP_001147.1	Q92125	annexin A7 isoform 1 [Homo sapiens]	Protein coding transcripts	NA	-9.677463425147646	1.243959941652665e-4	0.030242048359289238	-0.22447347330227085	0.8797580695520789	1	46.221
TRINITY_DN194_c0_g1_i1	TRINITY_DN194_c0_g1_i1.p1	NP_003461.2	Q4VSI4	ubiquitin carboxyl-terminal hydrolase 7 isoform 1 [Homo sapiens]	Protein coding transcripts	NA	-0.45778745997984205	0.4372969539501704	0.9586096978522766	1.7617995250860623	0.0018062643125076236	0.20447179704084403	60.108
TRINITY_DN13048_c0_g1_i8	TRINITY_DN13048_c0_g1_i8.p2	NP_001342351.1	Q1RMP0	DNA-directed RNA polymerase I subunit RPA12 [Mus musculus]	Protein coding transcripts	NA	0.5377799698258445	0.508475144547734	0.9649797729357703	-3.502585150832053	9.517956934920142e-4	0.15342576393838608	51.613
TRINITY_DN514_c3_g1_i1	TRINITY_DN514_c3_g1_i1.p1	NP_061939.3	Q9UJ55	MAGE-like protein 2 [Homo sapiens]	Protein coding transcripts	NA	-0.42023895677215767	0.1835946088226171	0.8903628280266553	0.6378271891369872	0.03622828302053887	0.6127025885729921	36.364
TRINITY_DN39117_c0_g1_i6	TRINITY_DN39117_c0_g1_i6.p1	NP_619614.1	Q8R4U0	stabilin-2 precursor [Mus musculus]	Protein coding transcripts	NA	0.49561612097155844	0.18124819754826085	0.8879048441652609	-0.7278918553955447	0.036909321153070995	0.6151657656760677	31.768
TRINITY_DN1947_c0_g1_i16	TRINITY_DN1947_c0_g1_i16.p1	NP_663515.2	Q7TPD0	integrator complex subunit 3 [Mus musculus]	Protein coding transcripts	NA	0.29545657240900713	0.2531221551911479	0.9257375780922483	-0.4892846897104818	0.05862935245225082	0.6830867466856522	55.832
TRINITY_DN54_c0_g1_i4	TRINITY_DN54_c0_g1_i4.p1	NP_055839.3	Q5ZLT0	exportin-7 isoform b [Homo sapiens]	Protein coding transcripts	NA	1.5761550683075949	0.020723656570279927	0.4832871014178462	-1.2971037687720686	0.050123943741679985	0.6626657939987661	73.212
TRINITY_DN18520_c0_g1_i5	TRINITY_DN18520_c0_g1_i5.p1	NP_000960.2	Q26481	60S ribosomal protein L5 [Homo sapiens]	Transcripts with ITS	MG461591.1	0.16787162022643304	0.5936494958719664	0.9780466740279508	-0.8322693771459028	0.008512644622616047	0.398051111032052	71.724
TRINITY_DN2032_c0_g1_i3	TRINITY_DN2032_c0_g1_i3.p2	NP_056104.2	NA	vam6/Vps39-like protein isoform b [Homo sapiens]	Protein coding transcripts	NA	0.16668896974183064	0.8138803859842514	0.9990885745337625	-3.25316878494231	1.485913843018417e-4	0.05316347676436944	47.934
TRINITY_DN4365_c0_g1_i2	TRINITY_DN4365_c0_g1_i2.p1	NP_064501.2	Q8N475	follistatin-related protein 5 isoform a precursor [Homo sapiens]	Transcripts with ITS	KY971569.1	-1.2919707228952133	0.024343858188387118	0.5124550965696089	1.027118090237108	0.07110679805742394	0.7144056466055062	31.61
TRINITY_DN698_c0_g1_i5	TRINITY_DN698_c0_g1_i5.p2	NP_062645.2	Q9Z206	neuroepithelial cell-transforming gene 1 protein isoform 1 [Mus musculus]	Protein coding transcripts	NA	3.114388637257978	1.928800587450661e-6	0.0011869356615024505	0.12452897192914493	0.8244308337785838	1	42.615
TRINITY_DN9875_c0_g1_i4	TRINITY_DN9875_c0_g1_i4.p1	NP_001129101.1	Q5ZL12	protein phosphatase 1 regulatory subunit 21 isoform 1 [Homo sapiens]	Protein coding transcripts	NA	0.3490818213883276	0.19862912582944092	0.8998975602975614	-0.5044467088575396	0.06416260336758874	0.6999484527962995	42.04
TRINITY_DN9984_c1_g1_i28	TRINITY_DN9984_c1_g1_i28.p1	NP_038724.1	Q8SWR3	thyrotropin-releasing hormone receptor [Mus musculus]	Protein coding transcripts	NA	-3.146350292563178	0.009559383589825814	0.3598727068792114	1.0642919262567108	0.3130119769512124	0.9403571141080066	25.253
TRINITY_DN2688_c0_g2_i11	TRINITY_DN2688_c0_g2_i11.p1	NP_034950.2	O55164	multiple PDZ domain protein isoform 2 [Mus musculus]	Protein coding transcripts	NA	-1.1198133449108347	0.009685235140774451	0.36233006716861543	0.5062195989971621	0.22662422175601582	0.8923783576806621	45.852
TRINITY_DN16604_c1_g1_i6	TRINITY_DN16604_c1_g1_i6.p1	NP_002023.2	P42577	ferritin heavy chain [Homo sapiens]	Protein coding transcripts	NA	0.6829976220528813	0.056158108739038065	0.6801688158119543	-0.575610896691688	0.1070498762343116	0.7764368923779241	67.429
TRINITY_DN5813_c1_g1_i6	TRINITY_DN5813_c1_g1_i6.p1	NP_065071.1	Q9ULJ6	zinc finger MIZ domain-containing protein 1 [Homo sapiens]	Protein coding transcripts	NA	-2.0440274223397967	0.027006311416086108	0.5348156885970748	1.6519003642823802	0.05837694624239304	0.6820813179490426	50.723
TRINITY_DN30115_c0_g2_i8	TRINITY_DN30115_c0_g2_i8.p1	NP_001074623.1	B2GUN4	meiosis regulator and mRNA stability factor 1 [Mus musculus]	Protein coding transcripts	NA	-0.6374916543618191	0.019031905942604788	0.4680283726718732	0.18234203103955116	0.48682988859578413	0.9846919307084604	38.209
TRINITY_DN7002_c0_g1_i5	TRINITY_DN7002_c0_g1_i5.p1	NP_001159435.1	P35498	sodium channel protein type 1 subunit alpha isoform 1 [Homo sapiens]	Protein coding transcripts	NA	-1.8585797136673106	0.005222688639381885	0.27062708721928735	0.8334982548848298	0.19170217579105955	0.8654246128529797	43.753
TRINITY_DN143_c0_g1_i13	TRINITY_DN143_c0_g1_i13.p2	NP_001352526.1	Q80W14	pre-mRNA-processing factor 40 homolog A isoform 5 [Homo sapiens]	Protein coding transcripts	NA	9.080399450458218	0.00155591313822755	0.14713734890307878	-1.9734272094727452	0.2872170374828107	0.9262820016559954	63.258
TRINITY_DN9316_c0_g1_i6	TRINITY_DN9316_c0_g1_i6.p1	NP_775756.3	Q9U3V5	teashirt homolog 2 isoform 1 [Homo sapiens]	Protein coding transcripts	NA	-0.7304276085473167	0.07136537042178899	0.7255500130183068	0.7447915335073982	0.054882536317116634	0.6735723933665695	32.593
TRINITY_DN7688_c0_g1_i1	TRINITY_DN7688_c0_g1_i1.p1	NP_872590.1	P61258	proliferating cell nuclear antigen [Homo sapiens]	Protein coding transcripts	NA	0.5618569531098119	0.09284219502453561	0.7878730808041666	-0.6098462008247738	0.07707785760058895	0.7309799175914623	76.074
TRINITY_DN5622_c0_g2_i6	TRINITY_DN5622_c0_g2_i6.p1	NP_694545.1	Q66KI8	protein APCDD1 precursor [Homo sapiens]	Protein coding transcripts	NA	-1.0731224134592865	0.018070783609080772	0.4573905794730316	0.6581298739208448	0.13280351483749633	0.8133819525900633	34.259
TRINITY_DN1867_c0_g1_i9	TRINITY_DN1867_c0_g1_i9.p1	NP_001034773.2	Q5SW45	Meckel syndrome type 1 protein homolog [Mus musculus]	Protein coding transcripts	NA	0.5566703984475571	0.05812731600293103	0.6848725786494825	-0.41001075570957424	0.1646090570176871	0.8467049665498456	42.65
TRINITY_DN887_c1_g1_i1	TRINITY_DN887_c1_g1_i1.p1	NP_055481.1	A7Z035	clathrin interactor 1 isoform 2 [Homo sapiens]	Protein coding transcripts	NA	0.22397696517952584	0.8827049516814228	1	-5.248866498196506	0.0051041320067163895	0.3185754912084284	48.107
TRINITY_DN5050_c1_g1_i3	TRINITY_DN5050_c1_g1_i3.p1	NP_080117.1	Q5U305	ER lumen protein-retaining receptor 2 [Mus musculus]	Protein coding transcripts	NA	1.1339507742670294	0.010383182323022188	0.37074456265630634	-0.220981159182392	0.5008888956456854	0.9871971792192138	81.41
TRINITY_DN210_c0_g1_i1	TRINITY_DN210_c0_g1_i1.p1	NP_033117.1	P34737	40S ribosomal protein S15 isoform 1 [Mus musculus]	Protein coding transcripts	NA	0.4672503508898413	0.23055070784160725	0.9207339039956838	-0.9411534620685797	0.0165210614353294	0.5012831152303645	86.525
TRINITY_DN10653_c1_g6_i1	TRINITY_DN10653_c1_g6_i1.p1	NP_001335151.1	Q58DT4	pyrroline-5-carboxylate reductase 1, mitochondrial isoform b [Mus musculus]	Protein coding transcripts	NA	0.4437121656451617	0.13554461902793033	0.8479424944085646	-0.4777870266584851	0.1084234483988215	0.7796511031110437	52.06
TRINITY_DN4618_c2_g1_i6	TRINITY_DN4618_c2_g1_i6.p1	NP_001373064.1	P51826	AF4/FMR2 family member 3 isoform 1 [Homo sapiens]	Protein coding transcripts	NA	-0.8943320022488237	0.07261774232293419	0.7316863793127056	0.9476526138419861	0.041145793886373655	0.6302400533658802	33.333
TRINITY_DN3361_c11_g1_i12	TRINITY_DN3361_c11_g1_i12.p1	NP_001103785.1	Q7PHR1	kinesin-like protein KIF1A isoform b [Mus musculus]	Protein coding transcripts	NA	-1.229339156917443	0.01612371152660966	0.4338134458416007	0.7752208023922862	0.12485756638862765	0.8035085113605224	52.344
TRINITY_DN2211_c0_g1_i19	TRINITY_DN2211_c0_g1_i19.p1	NP_004548.3	Q99466	neurogenic locus notch homolog protein 4 preproprotein [Homo sapiens]	Protein coding transcripts	NA	-1.0089967669453404	0.02410023978253432	0.5111275409775615	0.5477844502799226	0.17388856112759402	0.8538121295909691	29.864
TRINITY_DN26097_c0_g1_i4	TRINITY_DN26097_c0_g1_i4.p1	NP_002801.1	Q58DA0	26S proteasome non-ATPase regulatory subunit 4 isoform 2 [Homo sapiens]	Protein coding transcripts	NA	0.23737087038853535	0.36863843738978924	0.9506069811138308	-0.5175122285292935	0.04954187112725022	0.6615557988646105	57.618
TRINITY_DN16799_c0_g1_i4	TRINITY_DN16799_c0_g1_i4.p1	NP_055240.2	NA	inversin isoform a [Homo sapiens]	Protein coding transcripts	NA	0.2934389173109289	0.2834679409276609	0.9369605041592824	-0.5887766144817616	0.035551097483505975	0.6092651211051395	27.778
TRINITY_DN4464_c1_g3_i2	TRINITY_DN4464_c1_g3_i2.p1	NP_001347381.1	P22061	protein-L-isoaspartate(D-aspartate) O-methyltransferase isoform 6 [Homo sapiens]	Protein coding transcripts	NA	7.847008534695273	1.641950033236637e-6	0.0010510456131351319	0.4157263590145753	0.575497569178712	0.9958043072020215	68.559
TRINITY_DN4163_c0_g1_i10	TRINITY_DN4163_c0_g1_i10.p1	NP_035196.2	Q25637	period circadian protein homolog 2 [Mus musculus]	Protein coding transcripts	NA	-3.326639337514873	9.722721916113596e-4	0.11178778264254732	0.21907459204213264	0.8020064882261575	1	43.949
TRINITY_DN1255_c0_g1_i4	TRINITY_DN1255_c0_g1_i4.p1	NP_758483.1	A8WYE4	MAP/microtubule affinity-regulating kinase 4 isoform 1 [Mus musculus]	Protein coding transcripts	NA	-7.263325576487245	0.001526930540403739	0.1458759940591166	0.520577741026503	0.6860603636257497	1	36.62
TRINITY_DN3450_c0_g1_i24	TRINITY_DN3450_c0_g1_i24.p1	NP_081406.1	Q8JZQ2	AFG3-like protein 2 [Mus musculus]	Protein coding transcripts	NA	-1.821337235576309	6.720148375405095e-4	0.09158004277403262	0.1008252785890637	0.8299168300070475	1	57.09
TRINITY_DN371_c0_g2_i1	TRINITY_DN371_c0_g2_i1.p1	NP_001334416.1	O35737	heterogeneous nuclear ribonucleoprotein H isoform 1 [Mus musculus]	Protein coding transcripts	NA	-0.39931336377181903	0.14743987740298028	0.8588809181979181	0.4541803994511912	0.09195373854755375	0.7589073845257454	50.12
TRINITY_DN622_c0_g2_i12	TRINITY_DN622_c0_g2_i12.p1	NP_001254479.2	Q23551	titin isoform IC [Homo sapiens]	Protein coding transcripts	NA	3.1405118675353108	3.237164094989032e-4	0.05616408401632072	-0.09825595957965265	0.8999621540118342	1	32.824
TRINITY_DN1244_c0_g1_i2	TRINITY_DN1244_c0_g1_i2.p1	NP_006422.1	Q3ZBH0	T-complex protein 1 subunit beta isoform 1 [Homo sapiens]	Protein coding transcripts	NA	0.5019640178062724	0.07998066546942313	0.7531808310976433	-0.43495537423323266	0.12921038181991518	0.8085544846758174	78.302
TRINITY_DN35181_c0_g1_i5	TRINITY_DN35181_c0_g1_i5.p1	NP_003915.2	O35690	paired mesoderm homeobox protein 2B [Homo sapiens]	Protein coding transcripts	NA	-2.2212358366953717	0.02430533076556537	0.5124550965696089	1.2521329315860201	0.06491037771345283	0.7015450921697657	48.241
TRINITY_DN4743_c1_g1_i4	TRINITY_DN4743_c1_g1_i4.p1	NP_033096.2	Q5XG24	RNA-binding protein with serine-rich domain 1 isoform 1 [Mus musculus]	Protein coding transcripts	NA	-0.7342825576492317	0.043561759800850655	0.6230612731174667	0.5631520932284857	0.10817155499927378	0.7788351959947712	70.455
TRINITY_DN109019_c0_g1_i3	TRINITY_DN109019_c0_g1_i3.p1	NP_663371.2	Q5U2W5	transducin beta-like protein 3 [Mus musculus]	Protein coding transcripts	NA	0.2800050807490696	0.33486932375993433	0.9470323073671215	-0.6807631759941465	0.019710836123145926	0.5258401387632482	40.729
TRINITY_DN3253_c0_g1_i6	TRINITY_DN3253_c0_g1_i6.p1	NP_001122098.1	Q08AE8	protein spire homolog 1 isoform a [Homo sapiens]	Protein coding transcripts	NA	-0.8456593989236204	0.06859083358430391	0.7176791488706455	0.6467244458878569	0.08240332411185826	0.7454678360224598	42.632
TRINITY_DN8193_c0_g1_i7	TRINITY_DN8193_c0_g1_i7.p1	NP_033417.1	P38542	GTP-binding nuclear protein Ran [Mus musculus]	Protein coding transcripts	NA	0.7540804307865135	0.04555221078996675	0.6322823344306207	-0.4744344609380355	0.1230424448621172	0.8001926433192789	89.262
TRINITY_DN1021_c2_g1_i13	TRINITY_DN1021_c2_g1_i13.p1	NP_059982.2	Q7L5Y1	mitochondrial enolase superfamily member 1 isoform rTSbeta [Homo sapiens]	Transcripts with ITS	MN567953.1	-2.6802864076285893	0.011269623924749636	0.3826225731174251	1.8359106805961714	0.07303219693550504	0.719614722068534	59.582
TRINITY_DN12319_c0_g3_i1	TRINITY_DN12319_c0_g3_i1.p1	NP_940852.3	Q5NVS6	MICOS complex subunit MIC27 precursor [Homo sapiens]	Protein coding transcripts	NA	0.04558127643135335	0.8651074842289935	1	-0.7875639856853569	0.0033649111052698683	0.2646245197622311	24.719
TRINITY_DN3547_c0_g1_i11	TRINITY_DN3547_c0_g1_i11.p1	NP_083729.2	Q9D565	WD repeat-containing protein 64 [Mus musculus]	Protein coding transcripts	NA	-2.9122327476002425	0.002293452652065205	0.17886205791868523	0.5582140274268584	0.527854146958463	0.9878317268705523	34.981
TRINITY_DN549_c1_g1_i4	TRINITY_DN549_c1_g1_i4.p2	NP_001291457.1	P51893	Adenosylhomocysteinase [Mus musculus]	Protein coding transcripts	NA	0.6036087322988569	0.03947566886219737	0.6039190720270959	-0.35816873219989565	0.21791733502477229	0.8880096902470606	78.765
TRINITY_DN977_c1_g1_i10	TRINITY_DN977_c1_g1_i10.p1	NP_033231.2	Q91WV7	neutral and basic amino acid transport protein rBAT [Mus musculus]	Protein coding transcripts	NA	0.1325438681907474	0.6405749477950111	0.9829988168788154	-0.6848602576350756	0.01632684026330996	0.4965376655831656	28.935
TRINITY_DN2738_c1_g1_i10	TRINITY_DN2738_c1_g1_i10.p1	NP_006001.5	Q9XZ63	mesencephalic astrocyte-derived neurotrophic factor precursor [Homo sapiens]	Protein coding transcripts	NA	0.8852547913060095	0.019391855813516126	0.4694092497599994	-0.5192544958074964	0.17577346430910187	0.8548487805308229	44.379
TRINITY_DN7606_c0_g1_i14	TRINITY_DN7606_c0_g1_i14.p1	NP_004230.2	Q15643	thyroid receptor-interacting protein 11 isoform 1 [Homo sapiens]	Protein coding transcripts	NA	-9.503751364625238	0.0013453014795340693	0.1359465205372886	0.5854223369528953	0.7490624759302187	1	34.247
TRINITY_DN8079_c0_g1_i3	TRINITY_DN8079_c0_g1_i3.p1	NP_898932.2	O46644	transmembrane protease serine 12 precursor [Mus musculus]	Protein coding transcripts	NA	-0.9186516586368487	0.02921900988443008	0.5461611225858539	0.6591471283203314	0.10790461084938004	0.778051115652139	29.178
TRINITY_DN39291_c0_g1_i1	TRINITY_DN39291_c0_g1_i1.p1	NP_001276642.1	Q9D3S9	probable serine carboxypeptidase CPVL isoform 1 precursor [Mus musculus]	Protein coding transcripts	NA	1.1429360945720386	0.2473912242552623	0.9234473893755101	-3.092141215960397	0.003440164741001256	0.26989531505895115	31.2
TRINITY_DN31246_c0_g1_i6	TRINITY_DN31246_c0_g1_i6.p1	NP_001334100.1	Q3TY92	methyl-CpG-binding domain protein 6 isoform 2 [Mus musculus]	Protein coding transcripts	NA	-0.47473644239285584	0.1742022450395834	0.8830958223798591	0.7555725273855337	0.02687455529564023	0.5681306955252253	41.27
TRINITY_DN16296_c0_g1_i4	TRINITY_DN16296_c0_g1_i4.p1	NP_796126.4	Q6P1C6	leucine-rich repeats and immunoglobulin-like domains protein 3 precursor [Mus musculus]	Protein coding transcripts	NA	-0.8955673651449902	0.03906945214463902	0.6021636834873166	0.7380587354390182	0.07981795126980624	0.739810762398772	28.049
TRINITY_DN10045_c0_g2_i4	TRINITY_DN10045_c0_g2_i4.p1	NP_032414.1	Q3T102	eukaryotic translation initiation factor 3 subunit E [Mus musculus]	Protein coding transcripts	NA	0.1967202924178944	0.5101017421760083	0.9653673043324139	-0.7643001226317565	0.011077589051867408	0.4338512326105653	73.982
TRINITY_DN4788_c0_g1_i2	TRINITY_DN4788_c0_g1_i2.p1	NP_001108134.1	Q5BIZ0	major facilitator superfamily domain-containing protein 4A isoform b [Mus musculus]	Protein coding transcripts	NA	-1.4118350374302724	0.05501869682494722	0.6767196613846725	1.159245726895103	0.05211874720625561	0.664563006069005	29.63
TRINITY_DN348_c0_g2_i1	TRINITY_DN348_c0_g2_i1.p1	NP_001363947.1	P70555	calcitonin receptor isoform 1b precursor [Mus musculus]	Protein coding transcripts	NA	-1.4238750441523416	0.006817435845309733	0.3089789019462455	0.5161374353805785	0.2900303507631405	0.9289613262580465	30.709
TRINITY_DN21772_c0_g1_i6	TRINITY_DN21772_c0_g1_i6.p1	NP_080683.2	Q9CYC3	transmembrane protein 39A isoform 1 [Mus musculus]	Protein coding transcripts	NA	0.12760548644758565	0.6328629382944895	0.9815156477671461	-0.7133599099662795	0.008456404989200516	0.3980451965077277	36.667
TRINITY_DN5728_c0_g2_i5	TRINITY_DN5728_c0_g2_i5.p1	NP_001070879.1	G5ECR8	lysosomal acid glucosylceramidase precursor [Mus musculus]	Protein coding transcripts	NA	0.7300591641351475	0.042891605623037385	0.6200606306652264	-0.45680770608174065	0.15596990757182572	0.8384513876182775	77.551
TRINITY_DN371_c0_g1_i6	TRINITY_DN371_c0_g1_i6.p2	NP_659071.1	A4IG32	calcium uptake protein 1, mitochondrial isoform 3 [Mus musculus]	Protein coding transcripts	NA	0.24539470726003765	0.37693074912233127	0.9516825527128902	-0.6036973873204884	0.030659118271385257	0.5880435764038159	57.988
TRINITY_DN5666_c0_g1_i16	TRINITY_DN5666_c0_g1_i16.p1	NP_055791.1	Q14690	protein RRP5 homolog [Homo sapiens]	Protein coding transcripts	NA	-0.9390689282058298	0.07265959347684318	0.7316863793127056	1.0920933606809664	0.04349037866690259	0.640047058211135	41.344
TRINITY_DN655_c0_g2_i31	TRINITY_DN655_c0_g2_i31.p1	NP_001240293.1	Q03720	calcium-activated potassium channel subunit alpha-1 isoform 7 [Mus musculus]	Protein coding transcripts	NA	0.6742122443697596	0.022223853262929867	0.4948209561366954	-0.25293930375415186	0.3804639972926397	0.9605500421857852	56.592
TRINITY_DN3890_c0_g1_i3	TRINITY_DN3890_c0_g1_i3.p1	NP_062767.3	Q6NWG0	tetraspanin-3 [Mus musculus]	Protein coding transcripts	NA	0.28716988705557733	0.2934812354124486	0.9389055376121894	-0.5452595478545772	0.04617836713698921	0.6492088650824963	33.603
TRINITY_DN50315_c0_g2_i1	TRINITY_DN50315_c0_g2_i1.p1	NP_067432.2	O57329	frizzled-1 precursor [Mus musculus]	Protein coding transcripts	NA	0.7267758217808308	0.02624869196420421	0.5296067457148149	-0.42137140775253035	0.20022808109200235	0.8742552933178959	48.78
TRINITY_DN43827_c0_g1_i2	TRINITY_DN43827_c0_g1_i2.p1	NP_001074561.1	O00268	transcription initiation factor TFIID subunit 4 [Mus musculus]	Protein coding transcripts	NA	-1.3173001397041637	0.0017132812601551378	0.1537035743734623	0.1384929701049465	0.7265056369900686	1	39.91
TRINITY_DN50700_c0_g2_i1	TRINITY_DN50700_c0_g2_i1.p1	NP_112537.2	Q9T0F2	GTPase IMAP family member 3 [Mus musculus]	Protein coding transcripts	NA	0.8415979462074987	0.13897917810594876	0.8510874067237181	-1.4822890881848978	0.02102136227116643	0.5379501830328907	20.488
TRINITY_DN389_c1_g1_i15	TRINITY_DN389_c1_g1_i15.p1	NP_001123201.1	Q58EX7	puratrophin-1 isoform 1 [Homo sapiens]	Protein coding transcripts	NA	-1.6309815531601002	0.010315919009015836	0.370396199271501	0.780414091696173	0.17923891705934109	0.8566365506800002	52.897
TRINITY_DN2312_c1_g2_i4	TRINITY_DN2312_c1_g2_i4.p1	NP_001138246.1	P26378	ELAV-like protein 4 isoform 2 [Homo sapiens]	Protein coding transcripts	NA	-0.7317683818263695	0.07925888904268816	0.7516180626720557	0.8072644729084464	0.04512916580540753	0.6469345521388178	60.556
TRINITY_DN9389_c1_g1_i1	TRINITY_DN9389_c1_g1_i1.p1	NP_659047.2	Q6P0D1	zinc transporter 6 isoform 2 [Mus musculus]	Protein coding transcripts	NA	0.8046742093911475	0.05596766137373873	0.679479153989928	-1.4190689169803037	0.003197985247510194	0.25924369499451144	49.171
TRINITY_DN47095_c0_g2_i1	TRINITY_DN47095_c0_g2_i1.p1	NP_001001.2	Q9BMX5	40S ribosomal protein S6 [Homo sapiens]	Protein coding transcripts	NA	0.29217899163133487	0.34443518696835895	0.9491829808463499	-0.6630541920171323	0.032600592501729024	0.5959873474138947	77.328
TRINITY_DN10594_c0_g1_i5	TRINITY_DN10594_c0_g1_i5.p1	NP_035035.1	Q02780	nuclear factor 1 A-type isoform 2 [Mus musculus]	Protein coding transcripts	NA	-0.5679459873245906	0.1919973549453617	0.8973575766496481	1.0361855864958616	0.014014940740252254	0.4701570920903703	48.491
TRINITY_DN976_c1_g1_i4	TRINITY_DN976_c1_g1_i4.p1	NP_001103.1	P78563	double-stranded RNA-specific editase 1 isoform 1 [Homo sapiens]	Protein coding transcripts	NA	-0.6324797681225208	0.04943647815366388	0.6534631644604538	0.45391688044421163	0.144407100992066	0.8218816175903861	50.434
TRINITY_DN4680_c0_g2_i10	TRINITY_DN4680_c0_g2_i10.p1	NP_061281.3	Q802V6	monoacylglycerol lipase ABHD2 [Mus musculus]	Protein coding transcripts	NA	0.2550559392492537	0.6844133736419499	0.9879550249638246	-2.372206978706287	4.798769176154363e-4	0.103843255622892	43.548
TRINITY_DN652_c0_g1_i2	TRINITY_DN652_c0_g1_i2.p1	NP_001001671.3	Q6ZN16	mitogen-activated protein kinase kinase kinase 15 [Homo sapiens]	Protein coding transcripts	NA	-4.122479091236891	0.00543815109763957	0.27743023682569534	0.5471700201918739	0.667512340518978	1	44.383
TRINITY_DN3152_c2_g1_i3	TRINITY_DN3152_c2_g1_i3.p1	NP_542397.1	Q3ZBK1	WD repeat-containing protein 89 [Homo sapiens]	Protein coding transcripts	NA	0.4402593655540513	0.1443073884792196	0.8588809181979181	-0.548567104514131	0.07001251729248421	0.7126690452940351	33.421
TRINITY_DN2848_c2_g1_i2	TRINITY_DN2848_c2_g1_i2.p1	NP_005994.2	Q69BJ7	cytochrome b-c1 complex subunit Rieske, mitochondrial [Homo sapiens]	Protein coding transcripts	NA	0.4076790707119796	0.22106046356096481	0.9152907166615893	-0.7144558059330168	0.03335427128069625	0.5992813047987869	54.753
TRINITY_DN15902_c0_g2_i24	TRINITY_DN15902_c0_g2_i24.p1	NP_115575.1	E7F888	AT-rich interactive domain-containing protein 5B isoform 1 [Homo sapiens]	Protein coding transcripts	NA	-3.100972455226246	0.011316680547292651	0.3832297047932706	1.0053094790875978	0.3224699413567195	0.9446006820671656	46.988
TRINITY_DN14536_c0_g1_i4	TRINITY_DN14536_c0_g1_i4.p1	NP_694942.3	Q70EL4	ubiquitin carboxyl-terminal hydrolase 43 isoform 1 [Homo sapiens]	Transcripts with ITS	KT445934.2	-0.7276389943318108	0.06475838751551598	0.7065140441750514	0.6528225458136929	0.07483093515351132	0.7249033399214373	36.589
TRINITY_DN678_c0_g1_i8	TRINITY_DN678_c0_g1_i8.p1	NP_001359349.1	Q5T0B9	zinc finger protein 384 isoform 4 [Mus musculus]	Protein coding transcripts	NA	-0.654056229242914	0.1110399995529495	0.8218754637085818	0.6663297155704324	0.06127530602513609	0.6946302599306787	49.138
TRINITY_DN3427_c1_g1_i2	TRINITY_DN3427_c1_g1_i2.p1	NP_006430.1	A4IIW0	protein mab-21-like 2 [Homo sapiens]	Protein coding transcripts	NA	-0.8296086206194935	0.02724832334621923	0.5348156885970748	0.45964349363360274	0.18739095042567064	0.8628843691210323	77.716
TRINITY_DN112_c0_g1_i6	TRINITY_DN112_c0_g1_i6.p1	NP_758481.1	Q8CFD4	sorting nexin-8 [Mus musculus]	Protein coding transcripts	NA	0.43195643262879424	0.1325266076019165	0.8438283447210346	-0.4914476472785059	0.08500224847220658	0.7507889518108893	45.96
TRINITY_DN444_c2_g1_i1	TRINITY_DN444_c2_g1_i1.p1	NP_874365.3	Q4H4B6	protein scribble homolog isoform a [Homo sapiens]	Protein coding transcripts	NA	-0.22229936958284094	0.6214208674549787	0.9806425462261843	1.21449989871002	0.0016226435747433376	0.19307007416221028	56.223
TRINITY_DN14849_c0_g1_i1	TRINITY_DN14849_c0_g1_i1.p1	NP_078997.4	O73590	zinc finger homeobox protein 4 [Homo sapiens]	Protein coding transcripts	NA	-2.5871299823673084	0.009073159245696788	0.3510189624091575	1.0469173839559638	0.25652100908528486	0.9110768433582187	46.615
TRINITY_DN4059_c0_g2_i1	TRINITY_DN4059_c0_g2_i1.p1	NP_060146.2	P10394	gypsy retrotransposon integrase-like protein 1 isoform 1 [Homo sapiens]	Protein coding transcripts	NA	-0.4765488764530602	0.18247337249446183	0.8894951713734565	0.6660397269506666	0.031284103458423904	0.5902814681474384	25.338
TRINITY_DN21087_c0_g1_i6	TRINITY_DN21087_c0_g1_i6.p1	NP_000262.2	O15118	NPC intracellular cholesterol transporter 1 precursor [Homo sapiens]	Protein coding transcripts	NA	-2.1134666353489036	0.027846956368294925	0.5361006643398161	1.506109055220006	0.08635127710932236	0.7527916209022006	39.958
TRINITY_DN1471_c0_g3_i1	TRINITY_DN1471_c0_g3_i1.p1	NP_000422.1	Q5E9T8	mevalonate kinase isoform a [Homo sapiens]	Protein coding transcripts	NA	0.4900128798696654	0.16876102309081062	0.878281004964282	-0.7482296467924491	0.03889864480245622	0.6225047650954636	43.048
TRINITY_DN3248_c0_g1_i8	TRINITY_DN3248_c0_g1_i8.p1	NP_002939.2	P61314	60S ribosomal protein L15 isoform 1 [Homo sapiens]	Protein coding transcripts	NA	0.323708355269566	0.4104140021420568	0.9545070667571098	-1.0825808936602086	0.006498736350229645	0.35392583185004123	77.941
TRINITY_DN5823_c1_g1_i1	TRINITY_DN5823_c1_g1_i1.p2	NP_034352.1	P0CP96	peptidyl-prolyl cis-trans isomerase FKBP7 isoform 1 precursor [Mus musculus]	Protein coding transcripts	NA	0.7317947700174413	0.026836083940746526	0.5340638352311072	-0.35742525554831367	0.2780647100521485	0.9208495819880095	41.743
TRINITY_DN2179_c0_g1_i6	TRINITY_DN2179_c0_g1_i6.p1	NP_898842.2	A8C756	thyroid adenoma-associated protein homolog [Mus musculus]	Protein coding transcripts	NA	6.813868454992992	5.5133381319613664e-5	0.017097425904658774	-0.04168122999369422	0.9570167299058632	1	22.752
TRINITY_DN4985_c0_g2_i7	TRINITY_DN4985_c0_g2_i7.p1	NP_080390.1	Q6GL89	eukaryotic translation initiation factor 2 subunit 1 [Mus musculus]	Protein coding transcripts	NA	0.4434643375809517	0.38359148033920337	0.9516825527128902	-1.5610193725481873	0.0025194156278418463	0.2354902420107673	68.841
TRINITY_DN3914_c0_g1_i6	TRINITY_DN3914_c0_g1_i6.p1	NP_663433.2	Q8BX57	PX domain-containing protein kinase-like protein long isoform [Mus musculus]	Protein coding transcripts	NA	-0.7933373375204866	0.017578930388027974	0.45249248093954	0.2671741416175447	0.39056572362652764	0.9629638117783655	52.352
TRINITY_DN34373_c0_g2_i3	TRINITY_DN34373_c0_g2_i3.p1	NP_000737.1	P25162	neuronal acetylcholine receptor subunit alpha-7 isoform 1 precursor [Homo sapiens]	Protein coding transcripts	NA	-1.2670774107079774	0.010241928107388614	0.36938470382911465	0.3420838556866626	0.38589484518552747	0.962482246765977	32.635
TRINITY_DN530_c0_g1_i7	TRINITY_DN530_c0_g1_i7.p2	NP_056056.2	Q7RTP6	[F-actin]-monooxygenase MICAL3 isoform 1 [Homo sapiens]	Protein coding transcripts	NA	7.647091612258908	4.906277209732386e-4	0.07518631191754874	-1.1798751755939711	0.2793639170719762	0.9213461503396039	60.565
TRINITY_DN1668_c0_g1_i9	TRINITY_DN1668_c0_g1_i9.p1	NP_003063.2	P51532	transcription activator BRG1 isoform B [Homo sapiens]	Protein coding transcripts	NA	0.05656951490264726	0.8726787027470239	1	-1.201290762819267	7.31602922503809e-4	0.13464365036886422	72.196
TRINITY_DN4486_c3_g1_i13	TRINITY_DN4486_c3_g1_i13.p1	NP_001070666.1	Q5FWU3	autophagy-related protein 9A [Homo sapiens]	Protein coding transcripts	NA	-6.881147259737203	0.005730053652006575	0.28458062172840726	-0.5141757414257068	0.7786982943369858	1	44.772
TRINITY_DN1406_c1_g1_i2	TRINITY_DN1406_c1_g1_i2.p1	NP_006807.1	P49256	vesicular integral-membrane protein VIP36 precursor [Homo sapiens]	Protein coding transcripts	NA	0.5328195428734964	0.06780381487272027	0.7146029252803666	-0.35083771454064766	0.23046294475276052	0.8953544442674467	51.097
TRINITY_DN15986_c0_g1_i5	TRINITY_DN15986_c0_g1_i5.p1	NP_033752.1	O88444	adenylate cyclase type 1 [Mus musculus]	Protein coding transcripts	NA	-0.9378970584540585	0.0375287141222949	0.5968310183034012	0.683629655629523	0.10015952333288261	0.7686549000880182	44.032
TRINITY_DN983_c0_g2_i1	TRINITY_DN983_c0_g2_i1.p1	NP_780709.1	Q8CAL5	glypican-5 precursor [Mus musculus]	Protein coding transcripts	NA	-0.686019639793549	0.058405945972300755	0.6848725786494825	0.558781348508819	0.10807866207553463	0.77845099253527	25.238
TRINITY_DN28932_c0_g1_i2	TRINITY_DN28932_c0_g1_i2.p1	NP_006351.2	Q6DK91	eukaryotic translation initiation factor 3 subunit M isoform 1 [Homo sapiens]	Protein coding transcripts	NA	0.3478425173450901	0.28876715189508334	0.9377119731651681	-0.7319938041351534	0.026697452083639377	0.56769007510005	51.226
TRINITY_DN904_c0_g1_i15	TRINITY_DN904_c0_g1_i15.p1	NP_473381.1	Q9JIL5	tubby-related protein 4 isoform a [Mus musculus]	Protein coding transcripts	NA	-2.2164791298580173	0.0033868397903040206	0.21653782191774926	0.7716292999509808	0.269259918753419	0.91699404793044	45.63
TRINITY_DN12359_c0_g1_i16	TRINITY_DN12359_c0_g1_i16.p1	NP_005375.2	Q16649	nuclear factor interleukin-3-regulated protein [Homo sapiens]	Protein coding transcripts	NA	-1.894341578404288	0.013565845436729718	0.4008186295059487	0.8791580113681866	0.16647889148606718	0.8483955273122249	55.556
TRINITY_DN9430_c0_g1_i8	TRINITY_DN9430_c0_g1_i8.p1	NP_034785.1	P52293	importin subunit alpha-1 [Mus musculus]	Protein coding transcripts	NA	0.4468418768902921	0.47516538151325605	0.9618984105791343	-2.089508486198592	0.0016384891267138726	0.19380726067222015	56.693
TRINITY_DN21513_c0_g1_i6	TRINITY_DN21513_c0_g1_i6.p1	NP_002945.1	P79781	ubiquitin-40S ribosomal protein S27a precursor [Homo sapiens]	Protein coding transcripts	NA	0.3121903796562885	0.3763234645338958	0.9516825527128902	-0.878795456396676	0.01344849912410539	0.4630606124315358	93.548
TRINITY_DN6964_c0_g1_i1	TRINITY_DN6964_c0_g1_i1.p1	NP_001297527.1	Q8C729	protein FAM126B isoform a [Mus musculus]	Protein coding transcripts	NA	-6.383208785580907	0.0025888434989344796	0.19140462680877476	0.7133772423643434	0.49178812750148065	0.9857111845966965	36.634
TRINITY_DN10898_c0_g1_i14	TRINITY_DN10898_c0_g1_i14.p3	NP_036272.2	Q9UBX3	mitochondrial dicarboxylate carrier isoform 2 [Homo sapiens]	Protein coding transcripts	NA	0.12121353715870124	0.9230476761654112	1	-8.726678292086541	3.451347726814957e-5	0.023435841184979357	62.95
TRINITY_DN8919_c0_g1_i15	TRINITY_DN8919_c0_g1_i15.p1	NP_001276976.1	E9Q2Z1	cat eye syndrome critical region protein 2 isoform 1 [Homo sapiens]	Protein coding transcripts	NA	-0.7648456110167288	0.031684060416176225	0.5625992044322293	0.4714674330154982	0.16186205443270987	0.8449317695850723	36.299
TRINITY_DN22094_c0_g2_i1	TRINITY_DN22094_c0_g2_i1.p1	NP_080662.1	Q9CWK8	sorting nexin-2 isoform 1 [Mus musculus]	Protein coding transcripts	NA	0.390331065246107	0.20994645364880735	0.9112058648122331	-0.62863292576882	0.045623650275448936	0.6479575882756924	50.185
TRINITY_DN1628_c0_g1_i8	TRINITY_DN1628_c0_g1_i8.p1	NP_001039023.1	Q9EP80	PRKCA-binding protein [Mus musculus]	Protein coding transcripts	NA	0.7457217670665552	0.06501063859385402	0.7065140441750514	-0.7120660924468368	0.07377436459273667	0.7212835100120765	72.853
TRINITY_DN4117_c0_g1_i8	TRINITY_DN4117_c0_g1_i8.p1	NP_002781.2	Q9Z2U1	proteasome subunit alpha type-5 isoform 1 [Homo sapiens]	Protein coding transcripts	NA	0.2796023474608252	0.5023882486182296	0.9646819815364737	-1.26948261518753	0.0031782837085250443	0.2586584446089374	82.158
TRINITY_DN3813_c0_g1_i3	TRINITY_DN3813_c0_g1_i3.p1	NP_035761.1	Q66HD0	endoplasmin precursor [Mus musculus]	Protein coding transcripts	NA	0.4182919183317127	0.13608859149616157	0.848223850925937	-0.35584737796837307	0.20497271904762845	0.8786074844331518	69.657
TRINITY_DN40992_c0_g1_i3	TRINITY_DN40992_c0_g1_i3.p1	NP_001265557.1	Q9BZJ0	crooked neck-like protein 1 isoform d [Homo sapiens]	Protein coding transcripts	NA	0.4565610693447208	0.14594961596691272	0.8588809181979181	-0.5895091249006139	0.05890114238636184	0.6830867466856522	73.134
TRINITY_DN548_c1_g1_i3	TRINITY_DN548_c1_g1_i3.p1	NP_055610.1	G5EBU4	zinc finger E-box-binding homeobox 2 isoform 1 [Homo sapiens]	Protein coding transcripts	NA	-1.1048628180548115	0.07687394819925389	0.7417813435459233	1.3509763496536589	0.024108567867944623	0.5501888989426481	58.156
TRINITY_DN78933_c0_g2_i4	TRINITY_DN78933_c0_g2_i4.p1	NP_036387.2	Q5ZIP4	5'-3' exoribonuclease 2 isoform 2 [Homo sapiens]	Protein coding transcripts	NA	-0.5858649492938797	0.07614239520204225	0.7397119123426817	0.5231121374001823	0.1074857322476891	0.7771650594534584	64.777
TRINITY_DN5820_c0_g1_i1	TRINITY_DN5820_c0_g1_i1.p1	NP_079883.3	Q6GPV5	E3 ubiquitin-protein ligase RNF181 isoform 1 [Mus musculus]	Protein coding transcripts	NA	0.7387684250587672	0.022413954868677862	0.496665251262197	-0.31012478914329666	0.3294295402779328	0.9477123850885939	46.988
TRINITY_DN4838_c0_g1_i1	TRINITY_DN4838_c0_g1_i1.p1	NP_032237.1	Q6P823	histone H3.3 [Mus musculus]	Protein coding transcripts	NA	0.37382327561629564	0.1718861030785682	0.8807908646752702	-0.382844228871793	0.16156572437522507	0.8441604487816969	100
TRINITY_DN587_c2_g2_i3	TRINITY_DN587_c2_g2_i3.p2	NP_061264.1	Q9R1Q9	V-type proton ATPase subunit S1 isoform 1 precursor [Mus musculus]	Protein coding transcripts	NA	0.9522659841184682	0.01881980508664252	0.46700370564377525	-0.4710461733731296	0.23490211103788253	0.8988763031990217	38.346
TRINITY_DN5624_c1_g4_i1	TRINITY_DN5624_c1_g4_i1.p1	NP_033121.2	P97461	40S ribosomal protein S5 [Mus musculus]	Protein coding transcripts	NA	0.5180724626128446	0.13084087795917748	0.8429259964378176	-0.6148603963414595	0.07365909654277332	0.7210566012458464	89.95
TRINITY_DN16595_c0_g2_i1	TRINITY_DN16595_c0_g2_i1.p1	NP_443160.2	Q8IYR2	SET and MYND domain-containing protein 4 [Homo sapiens]	Protein coding transcripts	NA	0.44871752571710805	0.1466402129754665	0.8588809181979181	-0.5491257617288902	0.060610058760965126	0.692304685104945	26.025
TRINITY_DN10818_c0_g1_i14	TRINITY_DN10818_c0_g1_i14.p1	NP_000818.2	Q38PU8	glutamate receptor 1 isoform 1 precursor [Homo sapiens]	Protein coding transcripts	NA	-3.4933056415947457	0.0035787322131064017	0.22336733673689782	0.8816289853730762	0.36739079232652166	0.9580916517728543	41.123
TRINITY_DN4503_c0_g1_i16	TRINITY_DN4503_c0_g1_i16.p1	NP_951011.1	Q6P1C1	inositol-pentakisphosphate 2-kinase isoform a [Mus musculus]	Protein coding transcripts	NA	3.85677020195512	2.701260032950009e-4	0.04994667846840524	0.1683808875818354	0.7357128165887018	1	37.269
TRINITY_DN7338_c0_g1_i24	TRINITY_DN7338_c0_g1_i24.p1	NP_000424.2	O77775	neutrophil cytosol factor 2 isoform 1 [Homo sapiens]	Protein coding transcripts	NA	-0.40289811442976237	0.20281925621621597	0.9047949410794419	0.645226765844593	0.03412010302547488	0.6022443772603444	26.066
TRINITY_DN70301_c0_g1_i1	TRINITY_DN70301_c0_g1_i1.p1	NP_000135.2	NA	frataxin, mitochondrial isoform 1 preproprotein [Homo sapiens]	Protein coding transcripts	NA	0.14071898189346888	0.7236438170125763	0.9914924775155514	-1.3477243851435359	0.0015539701773970834	0.1914784600805446	45.238
TRINITY_DN27562_c0_g2_i1	TRINITY_DN27562_c0_g2_i1.p1	NP_001357079.1	Q9H9L3	interferon-stimulated 20 kDa exonuclease-like 2 [Homo sapiens]	Protein coding transcripts	NA	0.40891374798346136	0.24699554336750926	0.9234473893755101	-0.7731162395000281	0.02298200103070198	0.5466653902766061	55.882
TRINITY_DN106168_c0_g2_i7	TRINITY_DN106168_c0_g2_i7.p1	NP_004506.2	Q6P8G1	interleukin enhancer-binding factor 2 isoform 1 [Homo sapiens]	Protein coding transcripts	NA	0.4636808153245837	0.15716452858109684	0.8668859146144219	-0.5578875197238731	0.07033176843440124	0.7135488250680384	63.74
TRINITY_DN45033_c0_g1_i8	TRINITY_DN45033_c0_g1_i8.p2	NP_078948.3	Q9H5L6	DNA transposase THAP9 isoform 1 [Homo sapiens]	Protein coding transcripts	NA	0.42225464855173234	0.4881130369421259	0.9620446238238837	-1.9117260484443208	0.0021462377334963444	0.22185676350661426	28.977
TRINITY_DN2043_c1_g1_i11	TRINITY_DN2043_c1_g1_i11.p2	NP_001359007.1	O60673	DNA polymerase zeta catalytic subunit isoform a [Homo sapiens]	Protein coding transcripts	NA	-0.48534377591685124	0.1968468186308129	0.8989844946052156	0.8076697082864511	0.021556856562060165	0.5417965787110259	54.074
TRINITY_DN39315_c0_g1_i5	TRINITY_DN39315_c0_g1_i5.p1	NP_776152.1	Q8NEN9	PDZ domain-containing protein 8 [Homo sapiens]	Protein coding transcripts	NA	-1.0441240019874956	0.02192387343344581	0.49199420587055825	0.5880026878153135	0.16234650223306255	0.8449317695850723	35.255
TRINITY_DN4596_c0_g2_i2	TRINITY_DN4596_c0_g2_i2.p2	NP_060720.2	Q9NV88	integrator complex subunit 9 isoform 1 [Homo sapiens]	Protein coding transcripts	NA	1.5421036315980574	0.008284861428405657	0.33860363376881	-0.6175275648564048	0.270427125065015	0.91699404793044	52.79
TRINITY_DN35746_c0_g1_i8	TRINITY_DN35746_c0_g1_i8.p1	NP_001339683.2	Q7Z3E5	lisH domain-containing protein ARMC9 isoform 1 [Homo sapiens]	Protein coding transcripts	NA	-1.108219175690119	0.0074739493477911844	0.32205035132757986	0.316129776248144	0.4096418560652377	0.9685604592487319	46.931
TRINITY_DN561_c0_g1_i11	TRINITY_DN561_c0_g1_i11.p1	NP_001960.2	P55010	eukaryotic translation initiation factor 5 [Homo sapiens]	Protein coding transcripts	NA	0.29700979800205113	0.28024384571566924	0.9357459618199168	-0.45666698761823216	0.0975760893648123	0.763817548072415	51.142
TRINITY_DN9170_c0_g1_i2	TRINITY_DN9170_c0_g1_i2.p1	NP_006035.2	Q9UBN7	histone deacetylase 6 isoform b [Homo sapiens]	Transcripts with ITS	AF026388.1	-1.1353980137222355	0.006438712383002787	0.3033280484356241	0.28278871831908736	0.47612106822107475	0.9834576580399276	37.522
TRINITY_DN1901_c0_g1_i14	TRINITY_DN1901_c0_g1_i14.p1	NP_033416.2	Q9DER7	tolloid-like protein 1 precursor [Mus musculus]	Protein coding transcripts	NA	-1.7197297213248812	0.006246445345144527	0.30001219935752693	0.44869308877183756	0.3700226371282634	0.9580916517728543	30.097
TRINITY_DN2087_c0_g1_i9	TRINITY_DN2087_c0_g1_i9.p1	NP_001317289.1	Q9DE46	DNA polymerase alpha catalytic subunit isoform 1 [Homo sapiens]	Protein coding transcripts	NA	2.1125529689150895	0.07225789433485594	0.7306302722680272	-1.7031275614247827	0.08736502335414191	0.753588620741618	52.791
TRINITY_DN1709_c0_g1_i5	TRINITY_DN1709_c0_g1_i5.p1	NP_033425.3	Q7YRL5	tumor necrosis factor receptor superfamily member 11A precursor [Mus musculus]	Protein coding transcripts	NA	6.734159151957399	2.9972623437232417e-4	0.05308717161168743	-0.7887344966338471	0.3077617752150423	0.938393818813771	27.317
TRINITY_DN10404_c0_g1_i5	TRINITY_DN10404_c0_g1_i5.p1	NP_653310.2	Q3MIT2	tRNA pseudouridine synthase Pus10 isoform 1 [Homo sapiens]	Protein coding transcripts	NA	0.18295592517688844	0.5278278986399293	0.9678630896119131	-0.7354096476029968	0.010105444668525898	0.4236600112750591	39.469
TRINITY_DN558_c0_g1_i3	TRINITY_DN558_c0_g1_i3.p1	NP_054785.2	Q9ERR2	COMM domain-containing protein 5 [Homo sapiens]	Protein coding transcripts	NA	0.5550234870565203	0.08609352269407146	0.7683254191417881	-0.5554789915056051	0.09200251214313554	0.7589918178142543	42.157
TRINITY_DN45917_c1_g1_i2	TRINITY_DN45917_c1_g1_i2.p1	NP_001157832.1	Q6DKC0	erlin-1 [Mus musculus]	Protein coding transcripts	NA	0.37881653915094216	0.22666000012787135	0.917166078807776	-0.6273125526102125	0.04750222908410757	0.652993993105931	72.1
TRINITY_DN178_c0_g1_i11	TRINITY_DN178_c0_g1_i11.p1	NP_035715.1	P52912	nucleolysin TIA-1 isoform 1 [Mus musculus]	Protein coding transcripts	NA	-1.3063080440065344	0.003339537159088896	0.21498579321140307	0.3305006220584656	0.439906705553206	0.9748650285369612	54.704
TRINITY_DN19380_c0_g2_i4	TRINITY_DN19380_c0_g2_i4.p1	NP_035947.2	Q9WTQ7	growth arrest and DNA damage-inducible protein GADD45 gamma [Mus musculus]	Protein coding transcripts	NA	0.3989107198882612	0.36053874128832014	0.9506069811138308	-1.2314836517057945	0.009067534240426271	0.4072015604617426	31.953
TRINITY_DN3324_c0_g1_i14	TRINITY_DN3324_c0_g1_i14.p1	NP_061897.1	A1A5F2	HEAT repeat-containing protein 5B [Homo sapiens]	Protein coding transcripts	NA	4.198250253795105	9.48423403441625e-5	0.02523831575753038	0.0635710342183074	0.9455393644422981	1	53.21
TRINITY_DN5082_c0_g1_i1	TRINITY_DN5082_c0_g1_i1.p1	NP_001297388.1	P97767	eyes absent homolog 1 isoform 3 [Mus musculus]	Protein coding transcripts	NA	-0.5066015369213966	0.3678126202912622	0.9506069811138308	1.2318250048627992	0.006751530008305632	0.3594933037073013	49.624
TRINITY_DN8193_c0_g1_i2	TRINITY_DN8193_c0_g1_i2.p1	NP_033417.1	P38542	GTP-binding nuclear protein Ran [Mus musculus]	Protein coding transcripts	NA	0.491159617429216	0.0854546903226395	0.7671637847428389	-0.33816492763570516	0.23544345386426718	0.8994253522520198	88.318
TRINITY_DN1999_c0_g1_i5	TRINITY_DN1999_c0_g1_i5.p1	NP_003744.1	K7IM66	eukaryotic translation initiation factor 3 subunit D [Homo sapiens]	Protein coding transcripts	NA	0.3298067314348972	0.41938170434140665	0.9548920906440843	-1.1965230224403076	0.004625815788524019	0.3087849644325931	65.06
TRINITY_DN1247_c0_g2_i6	TRINITY_DN1247_c0_g2_i6.p1	NP_149015.2	Q9PU36	protein piccolo isoform 1 [Homo sapiens]	Protein coding transcripts	NA	-0.7602871715327706	0.09602874299432004	0.7941408179215078	0.9501892346361732	0.03637306822999138	0.6127025885729921	57.353
TRINITY_DN2796_c0_g1_i3	TRINITY_DN2796_c0_g1_i3.p1	NP_853613.1	P10160	eukaryotic translation initiation factor 5A-1 [Mus musculus]	Protein coding transcripts	NA	0.5386525547551276	0.08751133364996339	0.7736355475802824	-0.4397137984497035	0.16347217997877828	0.8459686336866936	68.493
TRINITY_DN69207_c1_g1_i1	TRINITY_DN69207_c1_g1_i1.p1	NP_001304054.1	O77408	histamine H1 receptor [Mus musculus]	Transcripts with ITS	J00623.1	-1.8745128462394822	0.031943485590632606	0.5650917744007423	0.6957250223175747	0.21400611002411896	0.8855833377288463	25.933
TRINITY_DN22570_c0_g2_i7	TRINITY_DN22570_c0_g2_i7.p1	NP_775546.2	A0JNC1	phosphatidate cytidylyltransferase 1 [Mus musculus]	Protein coding transcripts	NA	1.2479054836527774	0.03277196349392687	0.5688369370845376	-0.9046320380718775	0.09926100963102674	0.7666788788602388	63.028
TRINITY_DN5872_c2_g1_i13	TRINITY_DN5872_c2_g1_i13.p1	NP_997652.4	NA	keratin Kb40 [Mus musculus]	Protein coding transcripts	NA	-5.721237481236293	3.532809489069496e-5	0.012008207665120672	-1.3893064136348248	0.22214832459514414	0.8904407212157924	30.769
TRINITY_DN46851_c0_g1_i5	TRINITY_DN46851_c0_g1_i5.p1	NP_033454.1	P34586	short transient receptor potential channel 5 [Mus musculus]	Protein coding transcripts	NA	-0.7935397746639548	0.056316268768714615	0.6801688158119543	0.5279127966927304	0.14106660644975988	0.8181026439299864	45.105
TRINITY_DN3737_c0_g1_i12	TRINITY_DN3737_c0_g1_i12.p1	NP_898839.3	Q9JIR4	regulating synaptic membrane exocytosis protein 1 isoform 2 [Mus musculus]	Protein coding transcripts	NA	-4.976901106762253	0.004420858337291915	0.24927746861139613	0.2302581515447854	0.8729066680524332	1	29.693
TRINITY_DN19372_c0_g2_i6	TRINITY_DN19372_c0_g2_i6.p1	NP_001028722.1	Q8YA32	volume-regulated anion channel subunit LRRC8B [Mus musculus]	Protein coding transcripts	NA	1.7354370840362214	0.0028928910185108767	0.20029670182532336	-0.8101728651186838	0.14405877599141292	0.8214675624625936	34.518
TRINITY_DN843_c0_g1_i6	TRINITY_DN843_c0_g1_i6.p1	NP_003396.1	Q2F637	14-3-3 protein eta [Homo sapiens]	Protein coding transcripts	NA	0.4007058317236924	0.16311849636582948	0.8740677731725097	-0.41144534387538984	0.15213969077359107	0.8326667011432894	68.421
TRINITY_DN2018_c0_g1_i5	TRINITY_DN2018_c0_g1_i5.p1	NP_037512.3	Q9UJU3	zinc finger protein 112 isoform 2 [Homo sapiens]	Protein coding transcripts	NA	1.3104601818375323	0.013050329098869558	0.3941519641333425	-0.6858616373033888	0.19656054727937117	0.8717725894201299	42.972
TRINITY_DN2293_c0_g1_i8	TRINITY_DN2293_c0_g1_i8.p1	NP_001276642.1	P42660	probable serine carboxypeptidase CPVL isoform 1 precursor [Mus musculus]	Protein coding transcripts	NA	0.9762158365886161	0.04141389413193084	0.6146445556944377	-0.8556887601020843	0.07672680002586062	0.7299475525000083	44.974
TRINITY_DN1764_c0_g1_i11	TRINITY_DN1764_c0_g1_i11.p1	NP_056231.3	Q6P1Q0	LETM1 domain-containing protein 1 isoform a [Homo sapiens]	Protein coding transcripts	NA	0.691705168165	0.049204330237615924	0.6523009035511725	-0.46325842772729414	0.17229266217306738	0.8530484455747886	29.012
TRINITY_DN5151_c0_g1_i33	TRINITY_DN5151_c0_g1_i33.p1	NP_001184033.1	Q03164	histone-lysine N-methyltransferase 2A isoform 1 [Homo sapiens]	Protein coding transcripts	NA	-9.578905516798134	3.6136796266879025e-4	0.06077531379497035	0.9306760801912668	0.5643808101811582	0.9941551278278242	62.798
TRINITY_DN24882_c0_g1_i5	TRINITY_DN24882_c0_g1_i5.p1	NP_115495.3	Q8WXG9	adhesion G-protein coupled receptor V1 precursor [Homo sapiens]	Protein coding transcripts	NA	-6.30477560133154	0.00453818670003989	0.24927746861139613	0.7069908256452433	0.6662809167422589	1	34.527
TRINITY_DN7202_c0_g1_i4	TRINITY_DN7202_c0_g1_i4.p1	NP_001137544.1	Q5ZJQ8	ubiquitin-associated domain-containing protein 2 isoform 1 precursor [Homo sapiens]	Protein coding transcripts	NA	0.32476299916679285	0.287152573450337	0.9373671336717457	-0.695601051186586	0.023927353486189972	0.5497924810906016	34.648
TRINITY_DN329_c0_g1_i6	TRINITY_DN329_c0_g1_i6.p1	NP_001381766.1	P46825	kinesin light chain 1 isoform 9 [Homo sapiens]	Protein coding transcripts	NA	-0.6074809497859915	0.0728945723634871	0.7317693610585356	0.497674253998159	0.1374236314562407	0.8151442098700032	76.278
TRINITY_DN4006_c0_g1_i1	TRINITY_DN4006_c0_g1_i1.p1	NP_084209.3	Q961D9	B-cell CLL/lymphoma 9 protein [Mus musculus]	Protein coding transcripts	NA	-0.7529617125119845	0.100822194840383	0.8043254158561151	0.8233500711493577	0.0510605701936327	0.664563006069005	29.167
TRINITY_DN1050_c0_g1_i6	TRINITY_DN1050_c0_g1_i6.p1	NP_149977.2	Q7ZWN0	lipase maturation factor 2 isoform 1 [Homo sapiens]	Protein coding transcripts	NA	-1.0443499670463585	0.02778684884109876	0.5361006643398161	0.6384739719874458	0.14842968082897048	0.8294203390703992	45.086
TRINITY_DN3687_c7_g1_i2	TRINITY_DN3687_c7_g1_i2.p1	NP_001028458.1	Q3UVU3	zinc transporter 10 [Mus musculus]	Protein coding transcripts	NA	-0.4412366137134333	0.1518354402590167	0.8624139954482694	0.44499362656337693	0.10906601564121629	0.7805430590845666	40.858
TRINITY_DN4683_c0_g1_i4	TRINITY_DN4683_c0_g1_i4.p1	NP_001297358.1	O42574	G-protein coupled receptor 161 isoform 2 [Mus musculus]	Protein coding transcripts	NA	-1.4252634375528535	0.0038320280723020336	0.232185528614682	0.31250340832647455	0.49676584361034154	0.9867450592802101	22.596
TRINITY_DN15912_c0_g1_i17	TRINITY_DN15912_c0_g1_i17.p1	NP_663608.3	Q3UMR0	ankyrin repeat domain-containing protein 27 isoform 1 [Mus musculus]	Protein coding transcripts	NA	-2.7107358097470438	0.008215662911351045	0.33860363376881	1.001988382514784	0.2955117402274852	0.932549257451142	37.748
TRINITY_DN3563_c2_g1_i4	TRINITY_DN3563_c2_g1_i4.p1	NP_001074438.1	Q05B50	probable tRNA(His) guanylyltransferase isoform 1 [Mus musculus]	Protein coding transcripts	NA	0.6035778719182338	0.13475925574398812	0.847109621950497	-0.8407780611464173	0.03753856381801342	0.6180680591173247	57.348
TRINITY_DN2990_c0_g1_i1	TRINITY_DN2990_c0_g1_i1.p1	NP_001106210.1	P17972	potassium voltage-gated channel subfamily C member 1 isoform 1 [Mus musculus]	Protein coding transcripts	NA	-0.3811816660832155	0.31819120109731874	0.9428504773885453	0.8019088387256462	0.015819289249675333	0.49001411152800095	49.474
TRINITY_DN295_c0_g1_i9	TRINITY_DN295_c0_g1_i9.p1	NP_001074771.1	Q0KL02	triple functional domain protein [Mus musculus]	Protein coding transcripts	NA	-1.2393637506773645	0.03995543075865327	0.6080047617446275	1.0505427306857984	0.07061738178250569	0.7136219438327533	41.308
TRINITY_DN13863_c1_g2_i1	TRINITY_DN13863_c1_g2_i1.p1	NP_258428.2	Q9W436	membrane metallo-endopeptidase-like 1 [Homo sapiens]	Protein coding transcripts	NA	-1.0557634960589377	0.029337650833733877	0.5470805115699693	0.6178260190116465	0.1542049754627155	0.834864945018865	42.385
TRINITY_DN3410_c0_g2_i8	TRINITY_DN3410_c0_g2_i8.p1	NP_663331.1	P0CG00	zinc finger and BTB domain-containing protein 7C [Mus musculus]	Protein coding transcripts	NA	-0.5286874721983085	0.21161171150810257	0.9112058648122331	0.9818200986769046	0.015853473403078654	0.4900888512612635	29.56
TRINITY_DN854_c0_g1_i33	TRINITY_DN854_c0_g1_i33.p1	NP_001318075.1	P91943	transcription factor 7-like 2 isoform 20 [Mus musculus]	Protein coding transcripts	NA	-3.4781839169893276	0.004834217661102683	0.2579821522559188	0.4779837618043738	0.5938256809602956	0.9973981719029041	42.433
TRINITY_DN6537_c6_g1_i4	TRINITY_DN6537_c6_g1_i4.p1	NP_862898.1	P91685	metabotropic glutamate receptor 3 precursor [Mus musculus]	Protein coding transcripts	NA	-0.7496179121064767	0.1164930176253006	0.8257539376581224	0.919051039609394	0.03858342910660596	0.6209850297051331	50.355
TRINITY_DN784_c1_g1_i18	TRINITY_DN784_c1_g1_i18.p6	NP_001400.3	NA	multiple epidermal growth factor-like domains protein 6 precursor [Homo sapiens]	Protein coding transcripts	NA	-0.6694798619356646	0.11669426763985614	0.8257539376581224	0.7078995780075009	0.06253465854757274	0.6976954652231175	31.801
TRINITY_DN860_c1_g1_i2	TRINITY_DN860_c1_g1_i2.p1	NP_000138.2	C3YWU0	tissue alpha-L-fucosidase precursor [Homo sapiens]	Protein coding transcripts	NA	1.8555444316145056	0.0021212515000600457	0.1708453355385784	-0.7420958521118767	0.17262877671507912	0.8530484455747886	56.349
TRINITY_DN5976_c0_g2_i4	TRINITY_DN5976_c0_g2_i4.p2	NP_005309.1	P07305	histone H1.0 [Homo sapiens]	Protein coding transcripts	NA	-0.5672770255812039	0.6905449293375512	0.9882543029139383	-9.355900682484398	2.7918292708852754e-5	0.01999152800082649	56.579
TRINITY_DN3789_c0_g1_i4	TRINITY_DN3789_c0_g1_i4.p1	NP_031679.1	P28648	CD63 antigen [Mus musculus]	Protein coding transcripts	NA	0.137809343509474	0.6306963037158556	0.9811313105610191	-0.6672169271874465	0.020408802053606165	0.5298485564134642	39.407
TRINITY_DN1940_c0_g1_i9	TRINITY_DN1940_c0_g1_i9.p1	NP_035348.2	Q64605	receptor-type tyrosine-protein phosphatase S isoform 1 precursor [Mus musculus]	Protein coding transcripts	NA	-2.33502922527237	0.008984540296343104	0.34861786702578995	1.1969978805649943	0.15196813257784672	0.8324633486747021	33.418
TRINITY_DN1025_c0_g1_i22	TRINITY_DN1025_c0_g1_i22.p1	NP_083275.1	Q6NRI0	serine/threonine-protein phosphatase 6 regulatory subunit 3 isoform 1 [Mus musculus]	Protein coding transcripts	NA	-1.2081931392752496	0.10827327803811336	0.8189427275308347	1.5519225244311179	0.017053444946802648	0.505589805108365	31.481
TRINITY_DN4354_c0_g1_i8	TRINITY_DN4354_c0_g1_i8.p1	NP_001104747.1	P70541	translation initiation factor eIF-2B subunit gamma isoform 1 [Mus musculus]	Protein coding transcripts	NA	1.0011465729692268	0.13179910878833553	0.8438283447210346	-1.7365735536790392	0.008762473674395088	0.4013397856984037	34.038
TRINITY_DN15928_c0_g1_i14	TRINITY_DN15928_c0_g1_i14.p1	NP_001137307.1	Q6P4L9	nuclear factor related to kappa-B-binding protein isoform 1 [Homo sapiens]	Protein coding transcripts	NA	-6.780476849864562	0.04519079038565104	0.6297926711070349	3.4877109426133788	0.21701552914095287	0.8872878257114863	40.863
TRINITY_DN178_c1_g1_i8	TRINITY_DN178_c1_g1_i8.p1	NP_065798.2	Q9ULD9	zinc finger protein 608 isoform 1 [Homo sapiens]	Protein coding transcripts	NA	-0.9106435626812287	0.08969285934888771	0.7802797444793368	1.020619973885795	0.04251823616115759	0.6363995959966146	45.769
TRINITY_DN34926_c0_g1_i3	TRINITY_DN34926_c0_g1_i3.p1	NP_001258922.1	Q10979	galactoside alpha-(1,2)-fucosyltransferase 2 [Mus musculus]	Protein coding transcripts	NA	-1.4106602289418035	0.057298670202920336	0.6812336354287758	0.7459491914346835	0.14720850280161862	0.8280120211034211	32.5
TRINITY_DN920_c0_g1_i1	TRINITY_DN920_c0_g1_i1.p1	NP_031558.3	P24288	branched-chain-amino-acid aminotransferase, cytosolic isoform 2 [Mus musculus]	Protein coding transcripts	NA	0.24681959403019518	0.5512609929232613	0.9720059715025253	-1.1615419649457739	0.002263871726559196	0.22769843086101482	56.868
TRINITY_DN5389_c0_g1_i23	TRINITY_DN5389_c0_g1_i23.p1	NP_001344713.1	Q91579	CUGBP Elav-like family member 3 isoform 5 [Mus musculus]	Protein coding transcripts	NA	-1.6064021533035862	0.0021004102056693522	0.1695134334837741	0.3479571296631056	0.476875946276778	0.9835423544275299	41.045
TRINITY_DN3827_c0_g1_i1	TRINITY_DN3827_c0_g1_i1.p1	NP_001297591.1	E7F6T8	ubiquitin carboxyl-terminal hydrolase 37 isoform 2 [Mus musculus]	Protein coding transcripts	NA	-3.5336804346835535	0.01875178580494502	0.4668270114677337	1.148279836250344	0.33754473123373463	0.9502908014933951	27.839
TRINITY_DN1837_c2_g1_i4	TRINITY_DN1837_c2_g1_i4.p1	NP_659057.2	A5D7L5	metal cation symporter ZIP14 isoform b precursor [Mus musculus]	Protein coding transcripts	NA	-1.0443330271953455	0.01173015179634829	0.3872576826660963	0.3043244825175954	0.4209645672373948	0.9703735419384376	38.116
TRINITY_DN8443_c0_g1_i33	TRINITY_DN8443_c0_g1_i33.p1	NP_057253.2	Q9UMX1	suppressor of fused homolog isoform 1 [Homo sapiens]	Protein coding transcripts	NA	0.5966334893645044	0.10649561187284505	0.8176369964780573	-0.5764146724739316	0.09801782165239654	0.763817548072415	67.317
TRINITY_DN3482_c1_g1_i13	TRINITY_DN3482_c1_g1_i13.p1	NP_032702.1	P97432	next to BRCA1 gene 1 protein isoform 1 [Mus musculus]	Protein coding transcripts	NA	-0.519911730072947	0.09542365969856567	0.7938120209529127	0.43816303672476725	0.15585719039273435	0.8384513876182775	46.939
TRINITY_DN2554_c0_g1_i9	TRINITY_DN2554_c0_g1_i9.p1	NP_060146.2	P04323	gypsy retrotransposon integrase-like protein 1 isoform 1 [Homo sapiens]	Protein coding transcripts	NA	-0.6031997065773416	0.15348255241518513	0.8627971516299816	0.740122158010237	0.04916199224080266	0.660141801026857	26.354
TRINITY_DN960_c0_g1_i12	TRINITY_DN960_c0_g1_i12.p1	NP_001186171.1	Q99MG9	Kv channel-interacting protein 4 isoform 1 [Mus musculus]	Protein coding transcripts	NA	6.9513879106218734	1.0685877419877703e-4	0.027506705640814606	-0.32504013042463403	0.6610070330997722	1	61.458
TRINITY_DN7312_c0_g1_i10	TRINITY_DN7312_c0_g1_i10.p1	NP_570854.1	Q05086	ubiquitin-protein ligase E3A isoform 3 [Homo sapiens]	Protein coding transcripts	NA	0.6136485253487383	0.06770548988345408	0.7146029252803666	-0.5197700300352044	0.1169472018340217	0.7903915610465018	49.887
TRINITY_DN2253_c12_g1_i5	TRINITY_DN2253_c12_g1_i5.p2	NP_001003916.1	Q68FG0	zinc finger C4H2 domain-containing protein isoform 1 [Mus musculus]	Protein coding transcripts	NA	0.7264749372667476	0.028404389605143604	0.5401634380535856	-0.3697474157621436	0.26202151016566205	0.91354950038637	69.54
TRINITY_DN4090_c1_g1_i3	TRINITY_DN4090_c1_g1_i3.p1	NP_001013861.1	O54922	exocyst complex component 7 isoform 1 [Homo sapiens]	Protein coding transcripts	NA	0.5870691559243676	0.09530335208907333	0.7935364098680897	-0.6243663688689706	0.07539067488061263	0.7259276924550053	42.672
TRINITY_DN2344_c0_g1_i5	TRINITY_DN2344_c0_g1_i5.p1	NP_653112.2	Q99N37	rho GTPase-activating protein 17 isoform a [Mus musculus]	Protein coding transcripts	NA	-2.13593149274706	0.026573157476225066	0.5313405682429112	0.9252449802130154	0.18360745995324623	0.8606715307303807	51.385
TRINITY_DN324_c0_g1_i4	TRINITY_DN324_c0_g1_i4.p1	NP_001074759.1	Q3TLH4	protein PRRC2C [Mus musculus]	Protein coding transcripts	NA	-0.8492050726582709	0.051582203530081	0.6612999686942416	0.7316528407054409	0.08167424230347906	0.7437258946115033	37.414
TRINITY_DN3048_c6_g1_i5	TRINITY_DN3048_c6_g1_i5.p1	NP_001750.1	P30279	G1/S-specific cyclin-D2 [Homo sapiens]	Protein coding transcripts	NA	0.5465283596201156	0.10386222794302645	0.812899440641525	-0.5815127278244732	0.08693335988217415	0.7535761866950565	50.68
TRINITY_DN71348_c0_g2_i2	TRINITY_DN71348_c0_g2_i2.p1	NP_001035964.1	A4IHM6	rab-like protein 3 [Mus musculus]	Protein coding transcripts	NA	0.507053206410259	0.16393059722561806	0.8749189385159253	-0.6204377515846455	0.05698306042855352	0.6780123419692302	49.789
TRINITY_DN483_c0_g1_i2	TRINITY_DN483_c0_g1_i2.p1	NP_001372637.1	A2ASS6	titin isoform 3 [Mus musculus]	Protein coding transcripts	NA	0.5323908546267057	0.12679806393437923	0.8379345240611082	-0.652556418190941	0.05835067391725277	0.6820813179490426	23.37
TRINITY_DN2737_c0_g1_i32	TRINITY_DN2737_c0_g1_i32.p1	NP_061120.3	Q9P0L2	serine/threonine-protein kinase MARK1 isoform 2 [Homo sapiens]	Protein coding transcripts	NA	-1.2297185706685687	0.005494821930805814	0.2788599045642041	0.3616588407196048	0.3915647273099544	0.9632478465293937	31.931
TRINITY_DN16666_c0_g1_i3	TRINITY_DN16666_c0_g1_i3.p1	NP_000956.2	O77245	retinoic acid receptor beta isoform 1 [Homo sapiens]	Protein coding transcripts	NA	-0.5386758794607674	0.1666015322477479	0.8778214763444582	0.7482882448996766	0.016850355503694136	0.5035162376005234	25.806
TRINITY_DN28373_c0_g1_i11	TRINITY_DN28373_c0_g1_i11.p1	NP_060164.3	Q6ZSS7	major facilitator superfamily domain-containing protein 6 isoform a [Homo sapiens]	Protein coding transcripts	NA	-2.8024342966218434	0.02222573307449254	0.4948209561366954	1.559839240917563	0.16906114988689525	0.850394201252049	61.236
TRINITY_DN1193_c0_g1_i2	TRINITY_DN1193_c0_g1_i2.p1	NP_001365829.1	Q80U40	RIMS-binding protein 2 isoform 3 [Mus musculus]	Protein coding transcripts	NA	-8.021827655183161	9.444961871759265e-4	0.11078074674092901	-0.17808709170556042	0.9000450780577948	1	33.019
TRINITY_DN1466_c0_g1_i14	TRINITY_DN1466_c0_g1_i14.p1	NP_116098.2	Q8N2H3	pyridine nucleotide-disulfide oxidoreductase domain-containing protein 2 [Homo sapiens]	Protein coding transcripts	NA	1.6257363426132587	0.23075434200812436	0.9209595668471797	-6.068199378958191	0.0075995193785606974	0.3764773222707352	57.676
TRINITY_DN1623_c1_g1_i17	TRINITY_DN1623_c1_g1_i17.p1	NP_061917.3	Q5ZKI4	coiled-coil domain-containing protein 93 [Homo sapiens]	Protein coding transcripts	NA	0.2478559028682372	0.38331175310162513	0.9516825527128902	-0.6219935190385282	0.026200198094502417	0.5639489663568866	59.416
TRINITY_DN1902_c0_g1_i2	TRINITY_DN1902_c0_g1_i2.p1	NP_001372054.1	P60015	short-wave-sensitive opsin 1 [Homo sapiens]	Protein coding transcripts	NA	-0.9499782520882081	0.12111947092948416	0.8312651861904958	0.9359118895455912	0.0505983432480974	0.6641957037455813	24.254
TRINITY_DN786_c0_g1_i15	TRINITY_DN786_c0_g1_i15.p3	NP_035808.2	A6QR55	ubiquitin carboxyl-terminal hydrolase 4 isoform 1 [Mus musculus]	Protein coding transcripts	NA	-0.11755962602131619	0.9154070752374692	1	-4.787529409285037	6.667386436929834e-4	0.1293538657300712	48.039
TRINITY_DN146_c0_g1_i12	TRINITY_DN146_c0_g1_i12.p1	NP_005520.4	P98160	basement membrane-specific heparan sulfate proteoglycan core protein isoform b precursor [Homo sapiens]	Protein coding transcripts	NA	-4.811215717292115	0.00730828268296744	0.31809859219822517	1.7404315565839528	0.26705115429117227	0.915750251079582	36.467
TRINITY_DN5813_c3_g1_i3	TRINITY_DN5813_c3_g1_i3.p1	NP_080712.1	Q9D8N3	lysoplasmalogenase-like protein TMEM86A [Mus musculus]	Protein coding transcripts	NA	-0.7082822708495775	0.06366933596590268	0.703911658841964	0.6156012671364214	0.09636536313606253	0.7626193639149694	43.983
TRINITY_DN2729_c0_g1_i4	TRINITY_DN2729_c0_g1_i4.p1	NP_112235.2	Q6GP15	mediator of RNA polymerase II transcription subunit 25 isoform 1 [Homo sapiens]	Protein coding transcripts	NA	-0.5675438845090336	0.22229208092549146	0.916287287136287	0.9421824469538688	0.013468935989000359	0.4630606124315358	41.52
TRINITY_DN1822_c0_g1_i2	TRINITY_DN1822_c0_g1_i2.p1	NP_031933.1	P13060	elongation factor 2 [Mus musculus]	Protein coding transcripts	NA	-3.4516629470297496e-4	0.9990761554719708	1	-0.7339989698057157	0.008427338417635457	0.3974877799283291	75.765
TRINITY_DN1685_c0_g1_i2	TRINITY_DN1685_c0_g1_i2.p1	NP_038790.2	P27659	60S ribosomal protein L3 [Mus musculus]	Protein coding transcripts	NA	-0.010426946442484384	0.9743313405129423	1	-0.8318581468549523	0.00321563265511069	0.26005025973075857	73.272
TRINITY_DN2322_c0_g1_i25	TRINITY_DN2322_c0_g1_i25.p1	NP_031592.3	O88738	baculoviral IAP repeat-containing protein 6 [Mus musculus]	Protein coding transcripts	NA	-1.2330935862628545	0.0765819552240412	0.7408753929117264	0.7223529573183154	0.1096308045890521	0.7805430590845666	46.043
TRINITY_DN340_c1_g1_i11	TRINITY_DN340_c1_g1_i11.p1	NP_796297.2	Q8BZ36	RAD50-interacting protein 1 isoform 1 [Mus musculus]	Protein coding transcripts	NA	0.23186677524492783	0.42727841213375106	0.9569964912833288	-0.6182844443460476	0.03503390653058091	0.6054926780390234	39.821
TRINITY_DN2444_c0_g1_i11	TRINITY_DN2444_c0_g1_i11.p1	NP_003617.1	Q13136	liprin-alpha-1 isoform b [Homo sapiens]	Protein coding transcripts	NA	-0.49091203388781235	0.19559402609058635	0.8986036142641847	0.679801462335269	0.05034273113617114	0.6636600234935678	51.039
TRINITY_DN3730_c0_g1_i16	TRINITY_DN3730_c0_g1_i16.p1	NP_150372.1	Q09388	muscarinic acetylcholine receptor M3 [Mus musculus]	Protein coding transcripts	NA	-8.421210324187097	0.002957338331404973	0.2037318124564734	1.0559763719919613	0.544459547985655	0.9911536756535684	37.391
TRINITY_DN990_c0_g1_i12	TRINITY_DN990_c0_g1_i12.p1	NP_001074895.2	Q9Y2E4	disco-interacting protein 2 homolog C [Mus musculus]	Protein coding transcripts	NA	-1.1290417331166882	0.051320382985227085	0.6599057263661907	1.0493591537671654	0.06022579428341117	0.6907891333955728	59.5
TRINITY_DN86814_c0_g1_i6	TRINITY_DN86814_c0_g1_i6.p1	NP_004982.2	Q03112	histone-lysine N-methyltransferase MECOM isoform c [Homo sapiens]	Protein coding transcripts	NA	-0.4235514117710123	0.4087146273954169	0.9541139557504864	1.2710544793180127	0.005349582872532035	0.32246866056725654	42.922
TRINITY_DN21464_c0_g1_i2	TRINITY_DN21464_c0_g1_i2.p1	NP_001527.3	Q28F07	protein arginine N-methyltransferase 1 isoform 1 [Homo sapiens]	Protein coding transcripts	NA	0.48631036105414704	0.12570362936929239	0.8363371497990328	-0.5313481949244294	0.09690201340183743	0.7636667188817279	71.978
TRINITY_DN1871_c1_g1_i7	TRINITY_DN1871_c1_g1_i7.p1	NP_766398.1	O75343	guanylate cyclase soluble subunit beta-2 isoform 1 [Mus musculus]	Protein coding transcripts	NA	-0.8213656872458627	0.06319430279986628	0.7020910813458707	0.6599324109654325	0.09743798136189419	0.763817548072415	46.869
TRINITY_DN2362_c5_g1_i2	TRINITY_DN2362_c5_g1_i2.p2	NP_663430.2	Q64152	transcription factor BTF3 isoform 1 [Mus musculus]	Protein coding transcripts	NA	0.2966938317819511	0.3089925083999985	0.9415108493323314	-0.5299700267417965	0.06960494808947648	0.711107983282994	69.62
TRINITY_DN15429_c0_g1_i2	TRINITY_DN15429_c0_g1_i2.p1	NP_665798.1	P54359	septin-6 isoform A [Homo sapiens]	Protein coding transcripts	NA	0.40841308644795743	0.12812656671076228	0.8393513019083655	-0.2814216796848261	0.29418867525384984	0.93157393545998	72.115
TRINITY_DN54734_c0_g1_i6	TRINITY_DN54734_c0_g1_i6.p1	NP_115796.2	Q08174	protocadherin-1 isoform 2 precursor [Homo sapiens]	Protein coding transcripts	NA	-1.4244802309365545	0.07853061688770595	0.7486927657965168	0.9623366073780615	0.09335770731138941	0.759688859903524	31.86
TRINITY_DN10009_c0_g1_i4	TRINITY_DN10009_c0_g1_i4.p1	NP_062737.2	NA	msx2-interacting protein isoform 1 [Mus musculus]	Protein coding transcripts	NA	-0.7500660289191586	0.06149400595666987	0.6961425497549544	0.5504881651138195	0.12406937228824114	0.8024051069717246	33.735
TRINITY_DN8754_c0_g1_i2	TRINITY_DN8754_c0_g1_i2.p1	NP_056636.2	Q8CIG9	F-box/LRR-repeat protein 8 [Mus musculus]	Protein coding transcripts	NA	0.3500911699674517	0.23445432818237205	0.9218414035265167	-0.5507935999581474	0.06262668444253307	0.6977162065761907	26.053
TRINITY_DN7395_c1_g1_i4	TRINITY_DN7395_c1_g1_i4.p1	NP_001107596.1	Q3UHC7	disabled homolog 2-interacting protein isoform 2 [Mus musculus]	Protein coding transcripts	NA	-1.094720048813798	0.01052219572861807	0.37332090651811695	0.42606945388073786	0.30393407967656555	0.9372173343236656	48.901
TRINITY_DN3790_c0_g2_i5	TRINITY_DN3790_c0_g2_i5.p1	NP_003002.2	Q01105	protein SET isoform 2 [Homo sapiens]	Protein coding transcripts	NA	-0.4560266857482576	0.16028059555148344	0.8706884103723619	0.6063791174405297	0.056870938823684616	0.6772942025863308	56.164
TRINITY_DN138_c1_g1_i3	TRINITY_DN138_c1_g1_i3.p2	NP_082652.1	Q9D6I3	profilin-4 [Mus musculus]	Protein coding transcripts	NA	0.6546026831015141	0.0753319825671414	0.7372347227541111	-0.629215155699565	0.08797546481115097	0.7538785261362858	50.909
TRINITY_DN533_c0_g1_i25	TRINITY_DN533_c0_g1_i25.p1	NP_001334271.1	Q26622	nuclear receptor subfamily 2 group C member 2 isoform 1 [Mus musculus]	Protein coding transcripts	NA	-6.442128663469908	0.0016996955713554959	0.1528329004161298	0.12302206864835254	0.9192831683677793	1	46.893
TRINITY_DN51603_c0_g1_i2	TRINITY_DN51603_c0_g1_i2.p1	NP_080635.2	Q2NL11	uncharacterized protein C8orf74 homolog [Mus musculus]	Protein coding transcripts	NA	2.4963103349171973	0.268146401163305	0.9328013955420029	-3.1793829786833783	0.19684841224163616	0.8719303924138668	29.464
TRINITY_DN68678_c0_g1_i4	TRINITY_DN68678_c0_g1_i4.p1	NP_071873.2	Q24248	iroquois-class homeodomain protein IRX-6 isoform 1 [Mus musculus]	Protein coding transcripts	NA	-2.121155211391985	0.03575618233487493	0.5860264190914333	0.4917884517897199	0.4496832872405397	0.9777574335985554	49.333
TRINITY_DN4381_c0_g1_i9	TRINITY_DN4381_c0_g1_i9.p1	NP_112546.1	Q9ERS4	pleckstrin homology domain-containing family A member 3 [Mus musculus]	Protein coding transcripts	NA	-0.5276062262830269	0.06122493170836636	0.6945388870854808	0.2874805854155964	0.2768069373618396	0.9200855365556468	56.316
TRINITY_DN1348_c0_g1_i5	TRINITY_DN1348_c0_g1_i5.p1	NP_073609.2	Q9H6S3	epidermal growth factor receptor kinase substrate 8-like protein 2 [Homo sapiens]	Protein coding transcripts	NA	-0.6015778719698388	0.10868246481289456	0.8195961252507131	0.6687087721186713	0.05906275354875362	0.68395420899824	31.346
TRINITY_DN20258_c0_g1_i1	TRINITY_DN20258_c0_g1_i1.p1	NP_112601.3	Q9H3G5	probable serine carboxypeptidase CPVL isoform b precursor [Homo sapiens]	Protein coding transcripts	NA	0.8830267213380979	0.15495421088224448	0.8643883816593355	-1.5592040241387484	0.01357404226521433	0.46355805048604015	31.387
TRINITY_DN663_c1_g1_i13	TRINITY_DN663_c1_g1_i13.p1	NP_001106892.1	P0DPB4	schwannomin-interacting protein 1 isoform c [Mus musculus]	Protein coding transcripts	NA	-1.4352362442059514	0.009561349789655678	0.3598727068792114	0.602253964209809	0.2523992521261263	0.9086783986633067	42.049
TRINITY_DN9500_c0_g1_i6	TRINITY_DN9500_c0_g1_i6.p1	NP_001374375.1	Q9Y4R7	tubulin monoglycylase TTLL3 isoform 3 [Homo sapiens]	Protein coding transcripts	NA	-0.8014752258024836	0.13674242997347852	0.848223850925937	1.108154743167531	0.02753187271523568	0.5716635239887746	61.806
TRINITY_DN10301_c0_g1_i5	TRINITY_DN10301_c0_g1_i5.p1	NP_031653.1	P70031	gastrin/cholecystokinin type B receptor [Mus musculus]	Protein coding transcripts	NA	-0.848083273992347	0.09014759433294091	0.7802797444793368	0.7659205876596489	0.0684043108982077	0.7074672742686481	36.842
TRINITY_DN8496_c0_g1_i7	TRINITY_DN8496_c0_g1_i7.p1	NP_033827.2	O09018	COUP transcription factor 2 isoform 1 [Mus musculus]	Protein coding transcripts	NA	-1.015266366277022	0.06060621833302968	0.6938294325654732	0.9738468573511112	0.0619813230409595	0.6956736316067551	86.331
TRINITY_DN62860_c0_g1_i9	TRINITY_DN62860_c0_g1_i9.p1	NP_573465.1	Q9VZW5	thyrotropin releasing hormone receptor 2 [Mus musculus]	Protein coding transcripts	NA	-0.5392026655710616	0.28720384079096795	0.9373671336717457	1.006888445640626	0.011448632735965993	0.43441765700499957	24.179
TRINITY_DN9433_c0_g2_i6	TRINITY_DN9433_c0_g2_i6.p1	NP_783570.1	Q6ZQL4	WD repeat-containing protein 43 [Mus musculus]	Protein coding transcripts	NA	0.3249303279213677	0.45455724505648715	0.9616610732329549	-1.268341293835054	0.0039492171914249415	0.28781138751620916	41.322
TRINITY_DN6087_c1_g1_i8	TRINITY_DN6087_c1_g1_i8.p1	NP_114401.2	E1BD52	transmembrane protein 245 [Homo sapiens]	Protein coding transcripts	NA	-1.0368756765055673	0.0023046564403936625	0.17894229000614786	0.058430867137904	0.8578931601961858	1	39.251
TRINITY_DN9883_c1_g1_i3	TRINITY_DN9883_c1_g1_i3.p1	NP_000179.2	Q9NFT7	hexokinase-1 isoform HKI [Homo sapiens]	Protein coding transcripts	NA	0.39865886689545016	0.5687517523722833	0.9731246340287449	3.1012470989666348	2.1270279734125442e-5	0.017096095858138705	45.143
TRINITY_DN20_c0_g1_i1	TRINITY_DN20_c0_g1_i1.p1	NP_002778.1	P25787	proteasome subunit alpha type-2 [Homo sapiens]	Protein coding transcripts	NA	0.19464122545825777	0.47128198657530174	0.9618984105791343	-0.5982522098180807	0.023728201724614314	0.5497426071394006	79.661
TRINITY_DN2224_c0_g1_i4	TRINITY_DN2224_c0_g1_i4.p1	NP_001011713.2	Q147X3	N-alpha-acetyltransferase 30 [Homo sapiens]	Protein coding transcripts	NA	0.6843251357790123	0.08496448698051547	0.766950802507014	-0.702687268200474	0.09241270466919282	0.7596097295368107	81.905
TRINITY_DN10854_c1_g2_i2	TRINITY_DN10854_c1_g2_i2.p1	NP_084167.3	Q8BY02	NF-kappa-B-repressing factor [Mus musculus]	Protein coding transcripts	NA	-7.255095192578902	0.002985136119566035	0.20420765773168942	0.7389042630779739	0.6016575337692538	0.9987067256960284	38.951
TRINITY_DN9627_c0_g1_i12	TRINITY_DN9627_c0_g1_i12.p1	NP_004631.1	Q63413	spliceosome RNA helicase DDX39B [Homo sapiens]	Protein coding transcripts	NA	0.3306988651805954	0.3258488248771556	0.9444632509098181	-0.7529993399988185	0.02668040371319788	0.56769007510005	86.588
TRINITY_DN16045_c0_g1_i3	TRINITY_DN16045_c0_g1_i3.p1	NP_077176.1	Q6DFM9	mitochondrial import receptor subunit TOM20 homolog [Mus musculus]	Protein coding transcripts	NA	0.3504747071582353	0.2175523131230297	0.9140260614505442	-0.5185350872024077	0.07327207196356059	0.7208692174690442	61.538
TRINITY_DN15948_c0_g1_i34	TRINITY_DN15948_c0_g1_i34.p1	NP_001156485.1	B2RR83	3'-5' RNA helicase YTHDC2 [Mus musculus]	Protein coding transcripts	NA	-0.7502336557833046	0.021487912381628102	0.4872077957616817	0.29060725608417914	0.3519885600047818	0.9543432822457174	48.211
TRINITY_DN3549_c0_g1_i9	TRINITY_DN3549_c0_g1_i9.p1	NP_068761.4	Q1RLX4	trafficking protein particle complex subunit 11 isoform a [Homo sapiens]	Protein coding transcripts	NA	1.0841912362950923	0.08543098692634703	0.7671351347409587	-1.262481144641686	0.03973786552226214	0.6248970927762771	51.653
TRINITY_DN5575_c0_g3_i3	TRINITY_DN5575_c0_g3_i3.p1	NP_003122.1	Q90718	serum response factor isoform 1 [Homo sapiens]	Protein coding transcripts	NA	0.4111221073126354	0.2569993384237761	0.9273424045203956	-0.8273556564582434	0.02217554815102398	0.5436290703823523	42.308
TRINITY_DN4595_c0_g1_i2	TRINITY_DN4595_c0_g1_i2.p1	NP_057368.3	A5YKK6	CCR4-NOT transcription complex subunit 1 isoform a [Homo sapiens]	Protein coding transcripts	NA	1.3604226430820818	2.242165279911846e-4	0.04371556306140997	0.12935063675389988	0.6982601660321375	1	59.253
TRINITY_DN422_c0_g1_i8	TRINITY_DN422_c0_g1_i8.p1	NP_005171.4	Q5R8L2	polycomb complex protein BMI-1 [Homo sapiens]	Protein coding transcripts	NA	-0.8371403735067454	0.13160775233749178	0.8438098359177519	1.1189173608542866	0.030419504713287193	0.5867001829716468	52.941
TRINITY_DN52407_c0_g1_i2	TRINITY_DN52407_c0_g1_i2.p1	NP_071353.4	Q7ZY56	HEAT repeat-containing protein 6 [Homo sapiens]	Protein coding transcripts	NA	5.996929792176793	3.157631174751266e-5	0.011305467835127625	0.08003795530171562	0.9214697239329752	1	35.373
TRINITY_DN26957_c0_g1_i4	TRINITY_DN26957_c0_g1_i4.p1	NP_083962.4	Q7TN88	polycystic kidney disease protein 1-like 2 precursor [Mus musculus]	Protein coding transcripts	NA	-0.9225826197447508	0.0649867434483795	0.7065140441750514	0.693729259070218	0.11732396334283794	0.7910436415191953	27.496
TRINITY_DN277_c1_g3_i2	TRINITY_DN277_c1_g3_i2.p1	NP_001597.2	Q9BZC7	ATP-binding cassette sub-family A member 2 isoform a [Homo sapiens]	Protein coding transcripts	NA	-1.0238716308348548	0.04495792583776698	0.628773281759641	0.8794214338113058	0.07833351172982969	0.7334332450394474	49.637
TRINITY_DN4555_c3_g1_i2	TRINITY_DN4555_c3_g1_i2.p1	NP_005375.2	Q68EL6	nuclear factor interleukin-3-regulated protein [Homo sapiens]	Protein coding transcripts	NA	-1.0341821245801568	0.11642603686273302	0.8257539376581224	0.8322801244638536	0.07677085988024751	0.7299475525000083	52.941
TRINITY_DN3608_c2_g1_i5	TRINITY_DN3608_c2_g1_i5.p1	NP_780443.2	Q3UMF9	failed axon connections homolog [Mus musculus]	Protein coding transcripts	NA	-2.0394932693440464	0.021227664720989487	0.4854492650806927	1.2847341137971657	0.11881393017945963	0.7941567053886736	44.086
TRINITY_DN600_c2_g1_i1	TRINITY_DN600_c2_g1_i1.p1	NP_001824.1	O08585	clathrin light chain A isoform a [Homo sapiens]	Protein coding transcripts	NA	0.33019695305093594	0.22302949923258447	0.9164085582116711	-0.36999737137709177	0.17219420530080373	0.8530484455747886	47.368
TRINITY_DN1989_c1_g1_i5	TRINITY_DN1989_c1_g1_i5.p1	NP_001028885.1	A4UTP7	myocyte-specific enhancer factor 2A isoform a [Mus musculus]	Protein coding transcripts	NA	-1.5282300213902291	4.843573020010031e-5	0.015333308771597057	-0.32774079859288446	0.33557344899408365	0.9501453245400512	68.067
TRINITY_DN879_c5_g2_i1	TRINITY_DN879_c5_g2_i1.p1	NP_002477.1	Q6DIE2	nuclear cap-binding protein subunit 1 isoform 1 [Homo sapiens]	Protein coding transcripts	NA	0.3045984770427247	0.2507187572906023	0.9243009957065506	-0.4664626555296797	0.07655545374045268	0.7293258664283933	56.085
TRINITY_DN1067_c0_g1_i1	TRINITY_DN1067_c0_g1_i1.p1	NP_060614.2	Q98SN8	protein transport protein Sec61 subunit alpha isoform 2 isoform a [Homo sapiens]	Protein coding transcripts	NA	0.3802269559860074	0.25857076146843944	0.9277693322537212	-0.696140086513034	0.038356802910492704	0.6187380142980462	88.25
TRINITY_DN62423_c0_g1_i3	TRINITY_DN62423_c0_g1_i3.p1	NP_543129.3	Q9JI12	vesicular glutamate transporter 2 isoform 1 [Mus musculus]	Protein coding transcripts	NA	-1.125757889280601	0.014701168268697938	0.4184353683867946	0.3974621649786004	0.33885383816914283	0.9506812026379143	55.065
TRINITY_DN5786_c2_g1_i1	TRINITY_DN5786_c2_g1_i1.p1	NP_032825.2	Q2YDC9	programmed cell death protein 2 [Mus musculus]	Protein coding transcripts	NA	0.2513924184825887	0.4126233843512641	0.9547462990001605	-0.6409034598856574	0.025193767309163315	0.5552035541149941	45.634
TRINITY_DN1349_c0_g1_i3	TRINITY_DN1349_c0_g1_i3.p1	NP_075898.1	P79345	NPC intracellular cholesterol transporter 2 precursor [Mus musculus]	Protein coding transcripts	NA	0.34725119135090626	0.2834833747530274	0.9369605041592824	-0.7232814319402092	0.03396830772500218	0.6022443772603444	37.121
TRINITY_DN21634_c0_g1_i3	TRINITY_DN21634_c0_g1_i3.p1	NP_573465.1	Q01717	thyrotropin releasing hormone receptor 2 [Mus musculus]	Protein coding transcripts	NA	-0.24922802032271008	0.6208294717470639	0.9806425462261843	1.2930344879628997	4.043195205829346e-4	0.09313735596614069	30.496
TRINITY_DN7875_c0_g1_i3	TRINITY_DN7875_c0_g1_i3.p1	NP_003002.2	Q01105	protein SET isoform 2 [Homo sapiens]	Protein coding transcripts	NA	0.3392496443738257	0.23862772503365542	0.9219037403909216	-0.46086808176687455	0.11004246449507155	0.7811406736498309	77.027
TRINITY_DN3622_c0_g1_i34	TRINITY_DN3622_c0_g1_i34.p1	NP_579938.2	P11029	acetyl-CoA carboxylase 1 [Mus musculus]	Protein coding transcripts	NA	-6.100717127826395	0.0020849426706083646	0.16944369719111013	0.07222358699525899	0.9602547089332955	1	65.995
TRINITY_DN8073_c0_g1_i2	TRINITY_DN8073_c0_g1_i2.p1	NP_001107804.1	Q3U9N9	monocarboxylate transporter 10 isoform 1 [Mus musculus]	Protein coding transcripts	NA	-0.8483683153467996	0.019829736373773624	0.47344971755949994	0.37681643481424837	0.27905982480846175	0.9208636526223318	45.351
TRINITY_DN9627_c0_g1_i10	TRINITY_DN9627_c0_g1_i10.p1	NP_057119.3	A9JS49	ubiquinone biosynthesis protein COQ4 homolog, mitochondrial isoform 1 precursor [Homo sapiens]	Protein coding transcripts	NA	0.25666295782712434	0.8717201258914766	1	-5.831919287242089	0.0030067335772549267	0.25035347823807197	50.224
TRINITY_DN5411_c0_g1_i11	TRINITY_DN5411_c0_g1_i11.p1	NP_034267.3	Q9JHS1	endothelial PAS domain-containing protein 1 [Mus musculus]	Protein coding transcripts	NA	-0.52954908365836	0.12151410980411002	0.8312651861904958	0.5980896413250245	0.07335479070690501	0.720949254829336	32.692
TRINITY_DN5084_c0_g1_i1	TRINITY_DN5084_c0_g1_i1.p1	NP_001317032.1	Q5R5R4	RUN and FYVE domain-containing protein 2 isoform d [Homo sapiens]	Protein coding transcripts	NA	-7.28689202161005	0.001209780868225578	0.12649693368686918	-0.07694378014691389	0.9511677485590355	1	51.29
TRINITY_DN40248_c0_g3_i4	TRINITY_DN40248_c0_g3_i4.p1	NP_001374359.1	Q9NRF2	SH2B adapter protein 1 isoform 1 [Homo sapiens]	Protein coding transcripts	NA	-0.31888010607705664	0.3118581392374557	0.9424131826891132	0.6188422117623381	0.036120869205680334	0.6121586034111355	66.935
TRINITY_DN1569_c1_g1_i3	TRINITY_DN1569_c1_g1_i3.p1	NP_080445.1	Q7ZWP1	FERM domain-containing protein 8 [Mus musculus]	Protein coding transcripts	NA	-1.430483278224924	0.014568102441051802	0.4184353683867946	0.6894904566154866	0.22388093019778882	0.8909525091693751	29.932
TRINITY_DN2365_c0_g1_i8	TRINITY_DN2365_c0_g1_i8.p1	NP_001070254.2	Q2KHR3	glutamine and serine-rich protein 1 [Homo sapiens]	Protein coding transcripts	NA	-0.5086619640214585	0.13062140519695084	0.8427407486136871	0.6077815190047355	0.06649514961122534	0.7035263070590763	25.926
TRINITY_DN2425_c0_g1_i4	TRINITY_DN2425_c0_g1_i4.p1	NP_001349344.2	NA	kelch-like protein 3 isoform 1 [Mus musculus]	Protein coding transcripts	NA	0.5261496304561303	0.10708018010468909	0.8181867208862943	-0.5118024038457836	0.10762382571048057	0.7776583538922286	58.246
TRINITY_DN510_c3_g1_i6	TRINITY_DN510_c3_g1_i6.p1	NP_003790.1	Q4R7K1	mRNA cap guanine-N7 methyltransferase isoform 2 [Homo sapiens]	Protein coding transcripts	NA	2.998989852906906	0.39018671246702663	0.9516825527128902	-11.758241146325581	0.019590099400039144	0.5247813616274525	54.493
TRINITY_DN655_c0_g2_i6	TRINITY_DN655_c0_g2_i6.p1	NP_001154824.1	Q03720	Calcium-activated potassium channel subunit alpha-1 isoform c [Homo sapiens]	Protein coding transcripts	NA	-6.02204461151103	0.0015297274412557171	0.1458759940591166	-0.7317960228634057	0.290586196438911	0.9290831921212916	65.161
TRINITY_DN69_c0_g1_i13	TRINITY_DN69_c0_g1_i13.p1	NP_002705.2	Q6GLQ4	serine/threonine-protein phosphatase 1 regulatory subunit 10 [Homo sapiens]	Protein coding transcripts	NA	3.869957595070248	0.0012026570351605002	0.12630785246069637	0.10224322165252796	0.8481227432283507	1	45.139
TRINITY_DN1741_c0_g1_i8	TRINITY_DN1741_c0_g1_i8.p1	NP_032724.1	O55125	protein NipSnap homolog 1 [Mus musculus]	Protein coding transcripts	NA	0.6145947051487447	0.05098059905975682	0.6589497582439982	-0.39795302746614597	0.2083936493377255	0.8808174882311839	46.746
TRINITY_DN8813_c0_g1_i6	TRINITY_DN8813_c0_g1_i6.p1	NP_001153872.1	Q9QYP0	multiple epidermal growth factor-like domains protein 8 precursor [Mus musculus]	Protein coding transcripts	NA	-1.2988230438675912	0.008724108919181465	0.34660263237442307	0.5032655107729703	0.2964160845671333	0.9331613611672485	35.351
TRINITY_DN1860_c2_g1_i2	TRINITY_DN1860_c2_g1_i2.p1	NP_062741.1	Q9R0Q6	actin-related protein 2/3 complex subunit 1A [Mus musculus]	Protein coding transcripts	NA	0.16779670447785908	0.5667014349140898	0.9731246340287449	-0.6565745878574517	0.02567864867924697	0.5578598377104833	59.128
TRINITY_DN2505_c4_g1_i10	TRINITY_DN2505_c4_g1_i10.p1	NP_699163.2	Q8IV48	3'-5' exoribonuclease 1 isoform 1 [Homo sapiens]	Protein coding transcripts	NA	0.38077162947168003	0.132051106823536	0.8438283447210346	-0.33083313714029766	0.18454354559926237	0.860716483089639	48.966
TRINITY_DN19562_c0_g1_i4	TRINITY_DN19562_c0_g1_i4.p1	NP_032735.3	Q2HJ27	N-myc proto-oncogene protein [Mus musculus]	Protein coding transcripts	NA	0.36518475947059753	0.32500348095784115	0.9444632509098181	-0.9063389462979837	0.01322986483313872	0.4606940730224009	38.636
TRINITY_DN87_c2_g1_i5	TRINITY_DN87_c2_g1_i5.p1	NP_084292.1	Q8BYH3	tRNA:m(4)X modification enzyme TRM13 homolog [Mus musculus]	Protein coding transcripts	NA	0.23725723090485054	0.4467470161496047	0.9589821444938238	-0.7079609882313165	0.018121347896089726	0.5126554068442876	38.689
TRINITY_DN1077_c0_g1_i1	TRINITY_DN1077_c0_g1_i1.p1	NP_083325.1	Q0EEE2	patched domain-containing protein 3 [Mus musculus]	Protein coding transcripts	NA	0.4817485222022614	0.26291331541282065	0.9301633142488797	-0.9416893919704384	0.019045115968922253	0.5221303925277521	24.767
TRINITY_DN515_c5_g1_i1	TRINITY_DN515_c5_g1_i1.p1	NP_001357831.1	A2AJ76	hemicentin-2 precursor [Mus musculus]	Protein coding transcripts	NA	-1.0425136003190867	0.019825181240712537	0.47344971755949994	0.5369362644501381	0.22537681263003426	0.8918179900004413	32.432
TRINITY_DN1113_c5_g1_i4	TRINITY_DN1113_c5_g1_i4.p1	NP_083126.1	Q9D9G3	cysteine-rich hydrophobic domain-containing protein 2 [Mus musculus]	Protein coding transcripts	NA	0.3328611398780255	0.22464661185916762	0.9168902970905839	-0.4907405963447582	0.07459833141891879	0.7237855536435153	64.848
TRINITY_DN12737_c0_g1_i2	TRINITY_DN12737_c0_g1_i2.p1	NP_536700.3	P82923	28S ribosomal protein S2, mitochondrial isoform 1 [Mus musculus]	Protein coding transcripts	NA	0.11320859110342135	0.6860462007659399	0.9879550249638246	-0.6867915519176401	0.012111151355480786	0.4458847231161592	51.707
TRINITY_DN3254_c1_g1_i3	TRINITY_DN3254_c1_g1_i3.p1	NP_079959.2	Q8VEE0	ribulose-phosphate 3-epimerase isoform 2 [Mus musculus]	Protein coding transcripts	NA	0.7740106184359165	0.025186690948666254	0.5209129961882479	-0.327625130166313	0.30595068820774896	0.9372945446465046	58.182
TRINITY_DN5857_c0_g1_i5	TRINITY_DN5857_c0_g1_i5.p2	NP_001074238.1	Q6BDS2	UHRF1-binding protein 1 [Mus musculus]	Protein coding transcripts	NA	-5.0103250438122355	4.088396248666524e-4	0.06545422677133429	0.14790424319696302	0.899926848999716	1	43.831
TRINITY_DN2655_c1_g1_i9	TRINITY_DN2655_c1_g1_i9.p1	NP_080306.1	Q99L45	eukaryotic translation initiation factor 2 subunit 2 [Mus musculus]	Protein coding transcripts	NA	9.914479024572163	7.661848203815396e-5	0.021708937385544285	-0.37726617296331194	0.7813429618069755	1	79.891
TRINITY_DN2122_c1_g1_i6	TRINITY_DN2122_c1_g1_i6.p1	NP_808316.1	Q58CR4	dolichol kinase [Mus musculus]	Protein coding transcripts	NA	3.424291905571649	0.0010863793261877183	0.11984863692598627	-0.29402777810169894	0.737227041923562	1	33.795
TRINITY_DN5555_c0_g1_i9	TRINITY_DN5555_c0_g1_i9.p1	NP_112601.3	Q5RFE4	probable serine carboxypeptidase CPVL isoform b precursor [Homo sapiens]	Protein coding transcripts	NA	0.9439306852846847	0.04979119304053848	0.6538835480560067	-0.8250322620106431	0.0885347963738855	0.7540486667529016	38.849
TRINITY_DN40596_c0_g1_i9	TRINITY_DN40596_c0_g1_i9.p1	NP_057043.1	Q7JW12	thioredoxin-related transmembrane protein 2 isoform 1 precursor [Homo sapiens]	Transcripts with ITS	KT445934.2	0.3333235631447096	0.23140108243852073	0.9212407287347573	-0.5029307560592978	0.07399030497506387	0.7218316004800386	36.559
TRINITY_DN2322_c0_g1_i29	TRINITY_DN2322_c0_g1_i29.p1	NP_057336.3	Q9NR09	baculoviral IAP repeat-containing protein 6 isoform 1 [Homo sapiens]	Protein coding transcripts	NA	-3.7842334047055646	0.009819477664334117	0.3631270500771219	0.5878349329503657	0.6473149148385932	1	42.935
TRINITY_DN12508_c0_g1_i10	TRINITY_DN12508_c0_g1_i10.p1	NP_113568.2	P52654	transcription initiation factor IIA subunit 1 isoform 1 [Mus musculus]	Transcripts with ITS	KT445934.2	0.661308512712006	0.1457592859909637	0.8588809181979181	-0.9283341204658114	0.04308853096947261	0.6393117112540591	47.458
TRINITY_DN3303_c0_g1_i12	TRINITY_DN3303_c0_g1_i12.p1	NP_001036146.1	Q9P2R6	arginine-glutamic acid dipeptide repeats protein isoform a [Homo sapiens]	Protein coding transcripts	NA	-2.8364006509076036	0.0055228195602295155	0.2788599045642041	1.0193962246966475	0.2835486978682043	0.9237056209067191	39.091
TRINITY_DN10627_c0_g1_i5	TRINITY_DN10627_c0_g1_i5.p1	NP_849260.2	G4V4G1	kazal-type serine protease inhibitor domain-containing protein 1 isoform 1 precursor [Mus musculus]	Protein coding transcripts	NA	0.5935797108800929	0.2590769258059578	0.9280405082522809	-1.3605255553586275	0.012922756365846045	0.4560482407817927	41.509
TRINITY_DN3269_c0_g1_i13	TRINITY_DN3269_c0_g1_i13.p2	NP_082993.4	Q920R0	alsin isoform 1 [Mus musculus]	Protein coding transcripts	NA	-5.888554856855707	0.00810515165542672	0.337495903740325	0.9908005903816103	0.33883164740621313	0.9506812026379143	36.547
TRINITY_DN4582_c0_g1_i1	TRINITY_DN4582_c0_g1_i1.p1	NP_663328.2	Q5F384	protein YIPF3 [Mus musculus]	Protein coding transcripts	NA	0.9200258621632068	0.048565506817946566	0.6506904630341394	-0.7467698195283436	0.14244852076664974	0.8196044619245776	56.034
TRINITY_DN4875_c1_g1_i5	TRINITY_DN4875_c1_g1_i5.p1	NP_034555.3	Q9DEN4	forkhead box protein D3 [Mus musculus]	Protein coding transcripts	NA	-1.1145141804107137	0.15280002874881357	0.8626565886957497	1.4466777798916082	0.015530346072227863	0.48581981708389366	75.591
TRINITY_DN4745_c0_g1_i14	TRINITY_DN4745_c0_g1_i14.p1	NP_060367.1	Q9NWU1	3-oxoacyl-[acyl-carrier-protein] synthase, mitochondrial isoform 1 precursor [Homo sapiens]	Protein coding transcripts	NA	0.390434408317345	0.2538155759469134	0.9257375780922483	-0.7536666684876315	0.029866206189105068	0.5814387862341641	54.333
TRINITY_DN2689_c1_g1_i1	TRINITY_DN2689_c1_g1_i1.p1	NP_003304.1	Q8K3X2	GDP-L-fucose synthase isoform 2 [Homo sapiens]	Protein coding transcripts	NA	0.758340195933737	0.17460473341155183	0.8830958223798591	-1.3334478966292782	0.02986000791794124	0.5814387862341641	72.669
TRINITY_DN6998_c0_g3_i3	TRINITY_DN6998_c0_g3_i3.p1	NP_075066.1	Q9H9J2	39S ribosomal protein L44, mitochondrial [Homo sapiens]	Protein coding transcripts	NA	0.33360471911751405	0.2998386557153646	0.9391499159953078	-0.7181023570814278	0.028036458467187747	0.5737476812873595	39.617
TRINITY_DN6747_c0_g1_i2	TRINITY_DN6747_c0_g1_i2.p1	NP_032733.1	O70310	glycylpeptide N-tetradecanoyltransferase 1 [Mus musculus]	Protein coding transcripts	NA	0.46067834729814644	0.13024797404078536	0.8423130065061233	-0.48047909633662034	0.10794639987502026	0.7782099602192565	71.103
TRINITY_DN4246_c0_g1_i10	TRINITY_DN4246_c0_g1_i10.p1	NP_006521.1	O95619	YEATS domain-containing protein 4 isoform 1 [Homo sapiens]	Protein coding transcripts	NA	-0.17200940170788018	0.6213603141690015	0.9806425462261843	-1.349652533388248	1.2887081960955327e-4	0.04788158829719478	67.143
TRINITY_DN9765_c1_g1_i4	TRINITY_DN9765_c1_g1_i4.p1	NP_036556.2	Q96S38	ribosomal protein S6 kinase delta-1 isoform a [Homo sapiens]	Protein coding transcripts	NA	-1.1323941622192368	0.005934361884613541	0.2890208614642675	0.16556387339615336	0.6605482070157535	1	51.351
TRINITY_DN944_c1_g1_i8	TRINITY_DN944_c1_g1_i8.p1	NP_001028368.2	Q8R151	NFX1-type zinc finger-containing protein 1 isoform a [Mus musculus]	Protein coding transcripts	NA	2.5448843236856535	2.241703474989245e-4	0.04371556306140997	-0.006136213683456769	1	1	37.781
TRINITY_DN5461_c0_g2_i9	TRINITY_DN5461_c0_g2_i9.p1	NP_064372.2	Q803V5	target of rapamycin complex subunit LST8 isoform 1 [Mus musculus]	Protein coding transcripts	NA	0.18950793844160946	0.4776529603543781	0.9618984105791343	-0.566262595420699	0.03190003395273491	0.5934581658925422	68.683
TRINITY_DN30905_c0_g2_i5	TRINITY_DN30905_c0_g2_i5.p1	NP_941077.2	Q3UY23	ferredoxin-fold anticodon-binding domain-containing protein 1 homolog [Mus musculus]	Protein coding transcripts	NA	0.48275201769570186	0.13192494773583274	0.8438283447210346	-0.5024704684337953	0.10469046087857033	0.7721778656553584	43.814
TRINITY_DN11103_c0_g1_i9	TRINITY_DN11103_c0_g1_i9.p1	NP_941016.2	Q5HZI2	C2 calcium-dependent domain-containing protein 4C [Mus musculus]	Protein coding transcripts	NA	-2.0722813787983188	0.02793022956333174	0.5361006643398161	1.208726427701266	0.17030637368729135	0.8512701501758406	35.714
TRINITY_DN14229_c0_g1_i6	TRINITY_DN14229_c0_g1_i6.p1	NP_001120674.1	Q5JVF3	PCI domain-containing protein 2 isoform 1 [Homo sapiens]	Protein coding transcripts	NA	0.15094695252475274	0.8154142619725092	0.9990885745337625	-2.3013959770684513	0.0020408647895977187	0.21548905864213555	69.173
TRINITY_DN4482_c0_g1_i3	TRINITY_DN4482_c0_g1_i3.p1	NP_083486.1	Q69ZS6	synaptic vesicle glycoprotein 2C [Mus musculus]	Protein coding transcripts	NA	-0.2843586654158307	0.47135488276296633	0.9618984105791343	0.8191429625854679	0.012976012660143818	0.4569374559076635	33.735
TRINITY_DN4782_c5_g1_i1	TRINITY_DN4782_c5_g1_i1.p1	NP_059071.1	Q7ZYG4	osteoclast-stimulating factor 1 [Mus musculus]	Protein coding transcripts	NA	0.275065588895687	0.32476549110926045	0.9444632509098181	-0.5660498564096127	0.04423045077254906	0.6435587843572999	56.863
TRINITY_DN1087_c0_g1_i3	TRINITY_DN1087_c0_g1_i3.p1	NP_035161.2	Q60716	prolyl 4-hydroxylase subunit alpha-2 isoform 2 precursor [Mus musculus]	Protein coding transcripts	NA	0.82432324446513106	0.044799865896288975	0.6280964688241781	-0.6096933815797508	0.13342055269123443	0.8133819525900633	48.987
TRINITY_DN1470_c0_g1_i7	TRINITY_DN1470_c0_g1_i7.p1	NP_001346945.1	O55044	glucose-6-phosphate 1-dehydrogenase isoform b [Homo sapiens]	Protein coding transcripts	NA	0.06043280385372985	0.8339448993992962	1	-0.7706118663342685	0.006011224792097284	0.34054966648003465	68.815
TRINITY_DN3083_c0_g1_i8	TRINITY_DN3083_c0_g1_i8.p1	NP_082186.2	Q58CV6	kelch domain-containing protein 3 [Mus musculus]	Transcripts with ITS	KT445934.2	-1.4475811680576418	0.010030146416772367	0.365766005998299	0.4209289500311101	0.39576866114069237	0.9639734256413426	54.496
TRINITY_DN38637_c0_g1_i6	TRINITY_DN38637_c0_g1_i6.p1	NP_001082.2	H2A0M3	amiloride-sensitive amine oxidase [copper-containing] isoform 2 precursor [Homo sapiens]	Protein coding transcripts	NA	-0.9663509624361232	0.07284691215841226	0.7317693610585356	1.0133956656287804	0.05199270838735959	0.664563006069005	32.908
TRINITY_DN1164_c8_g1_i11	TRINITY_DN1164_c8_g1_i11.p1	NP_056086.2	A4IF63	tripartite motif-containing protein 2 isoform 1 [Homo sapiens]	Protein coding transcripts	NA	-1.1617706175822893	0.01645572718882517	0.4381963215717989	0.5772179820230969	0.22001054178615143	0.8891688411777212	25.789
TRINITY_DN4343_c1_g1_i2	TRINITY_DN4343_c1_g1_i2.p1	NP_694719.2	Q9VZW5	neuromedin-U receptor 2 [Mus musculus]	Protein coding transcripts	NA	-1.055672666164729	0.07459332390674389	0.7351810482340344	1.0560220529161342	0.04988940001918974	0.6624101981398651	23.582
TRINITY_DN10676_c0_g1_i18	TRINITY_DN10676_c0_g1_i18.p1	NP_064450.3	Q9NZ56	formin-2 isoform 2 [Homo sapiens]	Protein coding transcripts	NA	3.9229474029860865	6.688563092667347e-7	5.065814785415592e-4	0.45492565015327224	0.3948565923162391	0.9639734256413426	31.519
TRINITY_DN236_c0_g3_i16	TRINITY_DN236_c0_g3_i16.p1	NP_001157528.1	P70496	phospholipase D1 isoform 1 [Mus musculus]	Protein coding transcripts	NA	-1.3032083474890053	0.016496603643768978	0.43898799858526855	0.6629547065296449	0.2101508369646562	0.8820825496127059	51.685
TRINITY_DN45147_c0_g1_i1	TRINITY_DN45147_c0_g1_i1.p1	NP_997106.1	Q5ZK62	arf-GAP with coiled-coil, ANK repeat and PH domain-containing protein 3 [Mus musculus]	Protein coding transcripts	NA	-1.3268056402956578	0.06986346199348445	0.7217855316987172	1.3864370102364936	0.05148315854233557	0.664563006069005	41.931
TRINITY_DN275_c0_g1_i5	TRINITY_DN275_c0_g1_i5.p1	NP_035853.2	P47990	xanthine dehydrogenase/oxidase [Mus musculus]	Protein coding transcripts	NA	-1.307585201748793	0.010535398721909782	0.37332090651811695	0.5363859551562792	0.27215436825666744	0.9175547845555657	50.371
TRINITY_DN6917_c0_g1_i2	TRINITY_DN6917_c0_g1_i2.p1	NP_066124.1	G3V9H8	proto-oncogene tyrosine-protein kinase receptor Ret isoform a precursor [Homo sapiens]	Protein coding transcripts	NA	-0.8471573260501997	0.09077827708052062	0.7823220272514713	0.9610263812474326	0.047149889535863326	0.6521399001289562	34.683
TRINITY_DN31_c5_g2_i3	TRINITY_DN31_c5_g2_i3.p1	NP_775590.2	Q8CD19	lanC-like protein 3 [Mus musculus]	Transcripts with ITS	MN567953.1	0.5864404503885713	0.05880778403396937	0.685435266763495	-0.3563185098282175	0.22819683164510535	0.8944371036535459	47.281
TRINITY_DN2542_c0_g1_i12	TRINITY_DN2542_c0_g1_i12.p1	NP_055833.2	Q5JWR5	protein dopey-1 isoform a [Homo sapiens]	Protein coding transcripts	NA	-2.8978447514321886	0.0023908084930275696	0.1839728263679624	0.6419182550741854	0.46675564838444217	0.9812501461526045	42.237
TRINITY_DN12447_c0_g1_i1	TRINITY_DN12447_c0_g1_i1.p1	NP_001307055.1	Q7SY73	monoacylglycerol lipase ABHD6 [Homo sapiens]	Protein coding transcripts	NA	0.22322469024048666	0.41116388779747304	0.9545672339669699	-0.5316904484666919	0.052035976001147524	0.664563006069005	34.568
TRINITY_DN452_c3_g1_i2	TRINITY_DN452_c3_g1_i2.p1	NP_001356712.1	Q32KY3	myeloid leukemia factor 1 isoform 6 [Homo sapiens]	Protein coding transcripts	NA	0.2871304747029177	0.2729219718458204	0.9332694637495396	-0.39677656051001486	0.1291579442785842	0.8085544846758174	44.651
TRINITY_DN27310_c0_g1_i18	TRINITY_DN27310_c0_g1_i18.p2	NP_001365257.1	Q9NYQ6	cadherin EGF LAG seven-pass G-type receptor 1 isoform 1 precursor [Homo sapiens]	Protein coding transcripts	NA	-1.2950753548847307	0.09211692694109974	0.7861682046081301	1.2309838988648958	0.051125830597208495	0.664563006069005	33.047
TRINITY_DN10648_c0_g1_i3	TRINITY_DN10648_c0_g1_i3.p1	NP_598890.1	Q08E38	pre-mRNA-processing factor 19 isoform 2 [Mus musculus]	Protein coding transcripts	NA	0.3315064114287256	0.2789232792623225	0.9352738523024654	-0.6195066203375852	0.039563615972333745	0.6248970927762771	68.493
TRINITY_DN1135_c0_g1_i1	TRINITY_DN1135_c0_g1_i1.p1	NP_001157913.1	Q3U0L2	ankyrin repeat domain-containing protein 33B isoform 3 [Mus musculus]	Protein coding transcripts	NA	-0.5822702060894747	0.07593178028848388	0.739108522609003	0.46398120424885625	0.14004262599968145	0.8173012132966299	42.021
TRINITY_DN12423_c0_g1_i6	TRINITY_DN12423_c0_g1_i6.p1	NP_573465.1	Q9VZW5	thyrotropin releasing hormone receptor 2 [Mus musculus]	Protein coding transcripts	NA	-2.616983047610713	0.008403672896130747	0.34085504978497766	0.6428545023554504	0.42507142950852217	0.9713355170621993	25.177
TRINITY_DN3418_c0_g1_i36	TRINITY_DN3418_c0_g1_i36.p1	NP_078863.2	Q5PPS7	transmembrane protein 53 isoform 1 [Homo sapiens]	Protein coding transcripts	NA	3.0454877767569206	5.67986069429571e-5	0.017476221373761112	-0.0869144990949942	0.9046580434195294	1	23.922
TRINITY_DN11443_c0_g1_i18	TRINITY_DN11443_c0_g1_i18.p1	NP_067505.2	Q8JZR6	electroneutral sodium bicarbonate exchanger 1 isoform 1 [Mus musculus]	Protein coding transcripts	NA	-1.6948131731372023	0.00827379144178875	0.33860363376881	0.49743825465192054	0.3784474423779798	0.9604820023859143	43.943
TRINITY_DN1989_c3_g1_i2	TRINITY_DN1989_c3_g1_i2.p1	NP_083786.2	Q8CGN4	BCL-6 corepressor isoform a [Mus musculus]	Protein coding transcripts	NA	-0.811033667348373	0.09257594101078084	0.7867956108693553	0.9271767697409414	0.05164178907007485	0.664563006069005	42.739
TRINITY_DN2893_c0_g1_i1	TRINITY_DN2893_c0_g1_i1.p2	NP_001123552.1	P40305	interferon alpha-inducible protein 27, mitochondrial isoform 1 [Homo sapiens]	Protein coding transcripts	NA	0.9392526177599326	0.11203858913723179	0.8228616119922577	-1.0827721976809346	0.044542454920832725	0.6447318951022835	42.202
TRINITY_DN4150_c1_g1_i7	TRINITY_DN4150_c1_g1_i7.p1	NP_659049.2	Q8R1S4	protein MTSS 1 isoform 1 [Mus musculus]	Protein coding transcripts	NA	-0.2687743843605746	0.32120225001273606	0.9433190903690915	0.5055808872265601	0.056938662849160854	0.6776888176643551	59.712
TRINITY_DN4573_c0_g1_i5	TRINITY_DN4573_c0_g1_i5.p1	NP_001354730.1	Q5T0N1	cilia- and flagella-associated protein 70 isoform 4 [Homo sapiens]	Protein coding transcripts	NA	-10.138721575047432	9.664621721634804e-4	0.11178778264254732	-0.3315735847084318	0.8621584171213325	1	44.693
TRINITY_DN1386_c1_g1_i19	TRINITY_DN1386_c1_g1_i19.p3	NP_080088.1	Q9DC33	high mobility group protein 20A [Mus musculus]	Protein coding transcripts	NA	-5.69140314695729	0.005533949444636206	0.2790270803189752	0.47611558613980776	0.7752356327797776	1	52.266
TRINITY_DN3838_c1_g1_i1	TRINITY_DN3838_c1_g1_i1.p1	NP_033295.2	O35704	serine palmitoyltransferase 1 [Mus musculus]	Protein coding transcripts	NA	0.3733101722274897	0.14341279637837498	0.8581310270145944	-0.3352696163868136	0.18041676863749617	0.8576963694449551	54.947
TRINITY_DN5629_c0_g1_i7	TRINITY_DN5629_c0_g1_i7.p1	NP_001029288.1	Q9UI10	translation initiation factor eIF-2B subunit delta isoform 2 [Homo sapiens]	Protein coding transcripts	NA	-1.2887963241267821	0.008204466807681375	0.33860363376881	0.3734530754335169	0.4091901458905041	0.9682982590949233	36.296
TRINITY_DN91_c1_g1_i3	TRINITY_DN91_c1_g1_i3.p1	NP_065070.1	Q8Q0U0	ankyrin repeat domain-containing protein 50 isoform 1 [Homo sapiens]	Protein coding transcripts	NA	-0.8806100613169865	0.027553174675085893	0.5356260255678348	0.47734743624283565	0.23812478370652415	0.9008675685518311	31.65
TRINITY_DN9402_c0_g1_i1	TRINITY_DN9402_c0_g1_i1.p1	NP_077183.1	O44451	pyruvate dehydrogenase E1 component subunit beta, mitochondrial precursor [Mus musculus]	Protein coding transcripts	NA	0.34191316724178045	0.28177374334627986	0.9364002793809014	-0.6704066474057215	0.036362277216217716	0.6127025885729921	75.397
TRINITY_DN11292_c1_g2_i14	TRINITY_DN11292_c1_g2_i14.p1	NP_510880.2	Q92614	unconventional myosin-XVIIIa isoform a [Homo sapiens]	Protein coding transcripts	NA	-0.9805499409323469	0.05828564549686199	0.6848725786494825	0.7370430983327432	0.09623606192851292	0.7626193639149694	36.036
TRINITY_DN11708_c0_g1_i14	TRINITY_DN11708_c0_g1_i14.p1	NP_000881.3	P48544	G protein-activated inward rectifier potassium channel 4 [Homo sapiens]	Protein coding transcripts	NA	-2.12805955520692	0.013353103866777228	0.40022727754121334	0.7714019842845088	0.3245112679523048	0.9454446814934081	52.342
TRINITY_DN2302_c0_g1_i5	TRINITY_DN2302_c0_g1_i5.p1	NP_598432.2	P26368	splicing factor U2AF 65 kDa subunit isoform 2 [Mus musculus]	Protein coding transcripts	NA	0.3025872255850581	0.3013518584438188	0.9392870339621244	-0.6337947861255098	0.033318423707062644	0.5989119325650606	70.286
TRINITY_DN3869_c0_g1_i1	TRINITY_DN3869_c0_g1_i1.p1	NP_001156906.1	Q16956	endoplasmic reticulum chaperone BiP precursor [Mus musculus]	Protein coding transcripts	NA	0.7711460008327762	0.1382011630728745	0.8499242046318066	-1.1045082739932564	0.0396844309219548	0.6248970927762771	83.461
TRINITY_DN6995_c0_g1_i4	TRINITY_DN6995_c0_g1_i4.p1	NP_033562.3	P62262	14-3-3 protein epsilon [Mus musculus]	Protein coding transcripts	NA	0.3072100430522096	0.33837397456182	0.9475443179426761	-0.6814766260126258	0.035199534094447246	0.6072266538658389	96.552
TRINITY_DN3074_c0_g3_i2	TRINITY_DN3074_c0_g3_i2.p1	NP_003292.1	Q20929	thyrotropin-releasing hormone receptor [Homo sapiens]	Protein coding transcripts	NA	-1.137435196034094	0.03083166399736525	0.5558547173986944	0.6649332286625289	0.1474879278695255	0.8280666925657219	25
TRINITY_DN116849_c0_g1_i28	TRINITY_DN116849_c0_g1_i28.p1	NP_001080.2	Q99758	phospholipid-transporting ATPase ABCA3 [Homo sapiens]	Protein coding transcripts	NA	-4.9947139313666815	0.0029715109732844844	0.20420765773168942	0.8337505348701348	0.5086461349683544	0.9878317268705523	39.781
TRINITY_DN5836_c0_g1_i7	TRINITY_DN5836_c0_g1_i7.p1	NP_065904.1	A2RU67	protein FAM234B [Homo sapiens]	Protein coding transcripts	NA	1.2396049451936209	0.007823217853891238	0.3316186569901905	-0.14600079566156793	0.71564338041726006	1	26.506
TRINITY_DN1674_c0_g1_i8	TRINITY_DN1674_c0_g1_i8.p1	NP_056173.1	Q14149	MORC family CW-type zinc finger protein 3 isoform 1 [Homo sapiens]	Protein coding transcripts	NA	0.5700160053058582	0.18108566847456145	0.8879048441652609	-0.9436786178940646	0.02845180801273274	0.5757782005613149	46.623
TRINITY_DN7099_c1_g2_i2	TRINITY_DN7099_c1_g2_i2.p1	NP_001907.3	P00125	cytochrome c1, heme protein, mitochondrial precursor [Homo sapiens]	Protein coding transcripts	NA	0.4376496680420094	0.2563552961855583	0.9268410594671763	-0.8876234229755573	0.02266144440084791	0.5466653902766061	63.131
TRINITY_DN22620_c0_g1_i10	TRINITY_DN22620_c0_g1_i10.p1	NP_000996.2	Q0Z8U2	40S ribosomal protein S3 isoform 1 [Homo sapiens]	Protein coding transcripts	NA	-0.07282012560312777	0.8414156541337662	1	-1.220353044678158	4.578753624731132e-4	0.10018312930911717	89.03
TRINITY_DN3319_c0_g1_i5	TRINITY_DN3319_c0_g1_i5.p2	NP_076232.2	Q9EST3	eukaryotic translation initiation factor 4E transporter isoform a [Mus musculus]	Protein coding transcripts	NA	-0.7499335532371402	0.023277365443313224	0.5059358502314835	0.25860578395782674	0.41457497325576903	0.9688414591643864	29.018
TRINITY_DN11299_c0_g1_i9	TRINITY_DN11299_c0_g1_i9.p1	NP_036596.3	P98060	tolloid-like protein 1 isoform 1 precursor [Homo sapiens]	Protein coding transcripts	NA	-1.616552099430666	0.029191346638809124	0.5460536895725487	0.8445840666354775	0.10677509785039795	0.7755026454430612	29.016
TRINITY_DN1174_c1_g1_i3	TRINITY_DN1174_c1_g1_i3.p1	NP_937879.1	O15085	rho guanine nucleotide exchange factor 11 isoform 2 [Homo sapiens]	Protein coding transcripts	NA	-0.36333493521646504	0.27393987439071654	0.9335669452232351	0.6770218002454148	0.03139456616671028	0.5907518365550491	41.09
TRINITY_DN80772_c0_g1_i3	TRINITY_DN80772_c0_g1_i3.p1	NP_001372008.1	NA	cAMP and cAMP-inhibited cGMP 3',5'-cyclic phosphodiesterase 10A isoform 3 [Homo sapiens]	Transcripts with ITS	MH888027.1	-3.0692784315295025	0.021037283766069507	0.48508013767219527	1.9983513750788615	0.11747540991955827	0.791268426992157	27.041
TRINITY_DN1233_c0_g1_i13	TRINITY_DN1233_c0_g1_i13.p1	NP_998783.1	P78524	DENN domain-containing protein 2B isoform 1 [Homo sapiens]	Protein coding transcripts	NA	0.4055328432688085	0.23371705043390206	0.9217523968565509	-0.6539597026526967	0.055699132914982644	0.675117116207133	37.557
TRINITY_DN433_c3_g1_i1	TRINITY_DN433_c3_g1_i1.p1	NP_001036.1	P51905	sodium-dependent serotonin transporter [Homo sapiens]	Protein coding transcripts	NA	-1.2014181737670862	0.036477872420037576	0.5902202472983326	0.9224557578154169	0.10205183725714884	0.7697243643773704	48.885
TRINITY_DN15936_c0_g1_i8	TRINITY_DN15936_c0_g1_i8.p1	NP_850993.2	Q3U0M1	trafficking protein particle complex subunit 9 isoform 2 [Mus musculus]	Protein coding transcripts	NA	-2.3393907298838137	0.006434732801979196	0.3033280484356241	0.6181400837728054	0.4302094883213073	0.9721188445213201	32.497
TRINITY_DN7469_c0_g1_i4	TRINITY_DN7469_c0_g1_i4.p1	NP_034069.2	Q6IR75	COP9 signalosome complex subunit 2 isoform b [Mus musculus]	Protein coding transcripts	NA	0.8478107908255801	0.07009330649269614	0.7217855316987172	-0.8302296551840748	0.07569422191650188	0.7269007780326908	87.083
TRINITY_DN3947_c0_g1_i8	TRINITY_DN3947_c0_g1_i8.p1	NP_065802.1	Q9Y2V7	conserved oligomeric Golgi complex subunit 6 isoform 1 [Homo sapiens]	Protein coding transcripts	NA	0.28898483735150443	0.3723898148576318	0.9508604578662415	-0.711068013621526	0.023920330212316807	0.5497924810906016	65.705
TRINITY_DN3030_c0_g1_i1	TRINITY_DN3030_c0_g1_i1.p1	NP_058044.1	Q9BGI2	peroxiredoxin-4 isoform 2 precursor [Mus musculus]	Protein coding transcripts	NA	0.4849920505677394	0.17056758427348478	0.8788113211704507	-0.6840726919892812	0.05615690820370119	0.675117116207133	75.225
TRINITY_DN123439_c0_g1_i4	TRINITY_DN123439_c0_g1_i4.p1	NP_001092742.1	Q96Q07	BTB/POZ domain-containing protein 9 isoform a [Homo sapiens]	Protein coding transcripts	NA	-1.1857258082248288	0.0045356776214330085	0.24927746861139613	0.10317065510982736	0.788452320428512	1	60.522
TRINITY_DN2076_c0_g1_i6	TRINITY_DN2076_c0_g1_i6.p1	NP_034183.1	P53772	homeobox protein DLX-1 [Mus musculus]	Protein coding transcripts	NA	-1.1016814958102787	0.03342019130281168	0.574768914528356	0.7483698429061443	0.13382672819619904	0.8134946540020224	52.736
TRINITY_DN273_c4_g1_i4	TRINITY_DN273_c4_g1_i4.p1	NP_898850.2	Q5SF07	insulin-like growth factor 2 mRNA-binding protein 2 [Mus musculus]	Protein coding transcripts	NA	0.28440853116002474	0.294976067674952	0.9389055376121894	-0.5012059722283964	0.0661980886657505	0.7035263070590763	35.607
TRINITY_DN5460_c1_g1_i12	TRINITY_DN5460_c1_g1_i12.p1	NP_001074598.1	Q94887	contactin-associated protein-like 3 precursor [Mus musculus]	Protein coding transcripts	NA	-0.6010723254139615	0.12112188211233413	0.8312651861904958	0.697031274263498	0.06434106584895742	0.7000023583965025	26.37
TRINITY_DN14104_c0_g1_i12	TRINITY_DN14104_c0_g1_i12.p1	NP_597707.1	Q6ZW76	ankyrin repeat and SAM domain-containing protein 3 isoform 1 [Homo sapiens]	Protein coding transcripts	NA	-5.452522741206496	0.01282655339442836	0.39301484083741045	0.9168877016035967	0.238712058900269	0.9008675685518311	44.059
TRINITY_DN1202_c0_g1_i7	TRINITY_DN1202_c0_g1_i7.p1	NP_081670.1	Q8BX13	E3 ubiquitin-protein ligase E3D [Mus musculus]	Protein coding transcripts	NA	0.6468479128268918	0.10806684610232119	0.818269752311093	-0.6642469768113644	0.13028913654099217	0.8100256619989633	27.654
TRINITY_DN17156_c0_g1_i1	TRINITY_DN17156_c0_g1_i1.p1	NP_766400.1	Q5R4Q6	5-hydroxytryptamine receptor 2A [Mus musculus]	Protein coding transcripts	NA	-1.7399366438276236	0.0363192245130906	0.5898541600921898	0.8937893878511909	0.1645758097494108	0.8467049665498456	41.27
TRINITY_DN3860_c1_g1_i16	TRINITY_DN3860_c1_g1_i16.p1	NP_001297691.1	NA	teneurin-4 isoform 3 [Mus musculus]	Protein coding transcripts	NA	-1.3161626602490353	0.013579338279055312	0.4008186295059487	0.6156576857126976	0.2366121399272002	0.9000639396172554	33.031
TRINITY_DN2345_c0_g1_i10	TRINITY_DN2345_c0_g1_i10.p1	NP_780732.1	Q2PC20	protein phosphatase 1K, mitochondrial precursor [Mus musculus]	Protein coding transcripts	NA	0.2855440898620716	0.2982372397668242	0.9391223054892581	-0.4998512334132542	0.061979571847631136	0.6956736316067551	43.558
TRINITY_DN1086_c1_g1_i2	TRINITY_DN1086_c1_g1_i2.p1	NP_149989.2	Q6NZW0	coiled-coil domain-containing protein 102A [Homo sapiens]	Protein coding transcripts	NA	5.950790569035134	5.093327843294908e-4	0.07715216299243333	0.45246106402552433	0.381854606037637	0.9611465435218443	42.641
TRINITY_DN3752_c0_g1_i19	TRINITY_DN3752_c0_g1_i19.p1	NP_001185516.2	Q8C985	neurexin 3 isoform 1 precursor [Mus musculus]	Protein coding transcripts	NA	-0.36779619851341083	0.7536689430220193	0.9951322066150725	-4.357254024883549	0.001817109186340407	0.20505738737773807	38.462
TRINITY_DN5578_c0_g1_i3	TRINITY_DN5578_c0_g1_i3.p1	NP_056086.2	F7H9X2	tripartite motif-containing protein 2 isoform 1 [Homo sapiens]	Protein coding transcripts	NA	-1.0658347742568655	0.0632603468702172	0.7020910813458707	1.0308344542501666	0.0628465029362753	0.6978141166174983	35.714
TRINITY_DN7865_c0_g1_i32	TRINITY_DN7865_c0_g1_i32.p1	NP_001382088.1	Q9P2D8	protein unc-79 homolog isoform 3 [Homo sapiens]	Protein coding transcripts	NA	-2.5928032142269473	0.005840591034441068	0.2878921618278185	0.7679199019876874	0.36898092361097806	0.9580916517728543	37.676
TRINITY_DN11291_c0_g1_i7	TRINITY_DN11291_c0_g1_i7.p1	NP_057399.1	Q9UBP9	PTB domain-containing engulfment adapter protein 1 isoform a [Homo sapiens]	Protein coding transcripts	NA	0.7442399301000993	0.019100848509690762	0.4680283726718732	-0.23928942003515133	0.44740824336741614	0.9777574335985554	39.665
TRINITY_DN32906_c1_g1_i1	TRINITY_DN32906_c1_g1_i1.p1	NP_950182.1	Q8CC70	cilia- and flagella-associated protein 300 isoform 1 [Mus musculus]	Protein coding transcripts	NA	0.278730752744113	0.47655364183057447	0.9618984105791343	-1.0250994389778751	0.013517654371257508	0.4630606124315358	54.183
TRINITY_DN18917_c0_g1_i3	TRINITY_DN18917_c0_g1_i3.p1	NP_036557.1	Q5E9C0	ras suppressor protein 1 isoform 1 [Homo sapiens]	Protein coding transcripts	NA	0.18188787392954256	0.5188894569681011	0.9659947898673079	-0.6549416433434047	0.02118835430414759	0.5390711536915689	69.888
TRINITY_DN40595_c0_g3_i3	TRINITY_DN40595_c0_g3_i3.p1	NP_035251.3	P70032	serine/threonine-protein kinase PLK1 [Mus musculus]	Protein coding transcripts	NA	1.1515816214111432	0.007984366546408767	0.33524124953492845	-0.2925769854959002	0.5093848400165165	0.9878317268705523	64.094
TRINITY_DN1075_c0_g1_i21	TRINITY_DN1075_c0_g1_i21.p1	NP_055855.2	Q9Y2I7	1-phosphatidylinositol 3-phosphate 5-kinase isoform 2 [Homo sapiens]	Protein coding transcripts	NA	7.644779596206564	2.7989978676158304e-6	0.0015526159439180544	0.7013058079724845	0.32706866213436186	0.9463869068767694	42.288
TRINITY_DN413_c0_g1_i5	TRINITY_DN413_c0_g1_i5.p1	NP_082187.1	Q9CW46	ribonucleoprotein PTB-binding 1 [Mus musculus]	Protein coding transcripts	NA	-8.483295537483546	0.003067910292847161	0.20649532830737058	0.47974188253965	0.7859927897527059	1	29.818
TRINITY_DN3126_c0_g1_i4	TRINITY_DN3126_c0_g1_i4.p1	NP_005960.1	Q99733	nucleosome assembly protein 1-like 4 [Homo sapiens]	Protein coding transcripts	NA	0.4204648861386065	0.3692104167397373	0.9506069811138308	-1.2946952200480932	0.00782674678738395	0.383393775465584	68.263
TRINITY_DN549_c0_g1_i10	TRINITY_DN549_c0_g1_i10.p2	NP_003401.2	NA	zinc finger X-chromosomal protein isoform 1 [Homo sapiens]	Protein coding transcripts	NA	-0.1379990565080227	0.7817915748201412	0.9965201632921042	-1.8519184713828634	2.2381490328526069e-4	0.07058352261840854	34.286
TRINITY_DN2062_c2_g3_i1	TRINITY_DN2062_c2_g3_i1.p1	NP_034001.1	Q28199	cyclin-dependent kinase 5 activator 1 [Mus musculus]	Protein coding transcripts	NA	-1.3569641629569271	0.01200538441989685	0.38855702011044746	0.5909542565855229	0.25119838253572974	0.90864045775298	49.032
TRINITY_DN7565_c1_g1_i3	TRINITY_DN7565_c1_g1_i3.p1	NP_848841.2	Q8BHN0	protein phosphatase 1L [Mus musculus]	Protein coding transcripts	NA	0.3365836236577779	0.23897143973234983	0.9219037403909216	-0.5224301241473096	0.06721725257280808	0.7049083761309286	46.667
TRINITY_DN6995_c0_g1_i6	TRINITY_DN6995_c0_g1_i6.p1	NP_033562.3	P62262	14-3-3 protein epsilon [Mus musculus]	Protein coding transcripts	NA	0.35556909537863546	0.2992129680460326	0.9391223054892581	-0.7099834520070839	0.03896555465453806	0.6229382280566184	82.812
TRINITY_DN152599_c0_g1_i5	TRINITY_DN152599_c0_g1_i5.p1	NP_940839.1	Q91820	aurora kinase A [Homo sapiens]	Protein coding transcripts	NA	0.42810405570574317	0.12725292638711416	0.8381257035034967	-0.3985152628072662	0.15485503495917932	0.8357134960175039	63.407
TRINITY_DN337_c1_g1_i1	TRINITY_DN337_c1_g1_i1.p1	NP_001013.1	Q8ITC3	40S ribosomal protein S19 isoform 1 [Homo sapiens]	Protein coding transcripts	NA	0.36116462313786935	0.3295610966420122	0.9455946599242219	-0.8346854939667026	0.025120920865553613	0.554900321376411	64.336
TRINITY_DN9_c7_g1_i2	TRINITY_DN9_c7_g1_i2.p1	NP_073618.3	Q9H0F5	E3 ubiquitin-protein ligase RNF38 isoform 1 [Homo sapiens]	Protein coding transcripts	NA	-0.7628912151334608	0.08356596716425417	0.7641425704195464	0.7564131853512122	0.07657329010972491	0.7293258664283933	60.667
TRINITY_DN96460_c0_g1_i6	TRINITY_DN96460_c0_g1_i6.p1	NP_001020730.1	P48430	transcription factor SOX-6 isoform 2 [Mus musculus]	Protein coding transcripts	NA	-0.5727234612018625	0.29578265986699165	0.93906958058391	1.1247954181953552	0.012467983623944072	0.4492580668302043	25.806
TRINITY_DN2573_c0_g1_i4	TRINITY_DN2573_c0_g1_i4.p1	NP_001900.1	Q03168	cathepsin D preproprotein [Homo sapiens]	Protein coding transcripts	NA	0.27461246593493016	0.3671069650088051	0.9506069811138308	-0.6385661289010376	0.03613707171086535	0.6121586034111355	51.68
TRINITY_DN3518_c0_g2_i4	TRINITY_DN3518_c0_g2_i4.p1	NP_000966.2	Q5RC11	60S ribosomal protein L11 isoform 1 [Homo sapiens]	Protein coding transcripts	NA	0.42651556709712124	0.20815944008914708	0.9098176719525461	-0.6092244041919873	0.07300936485497214	0.7195697761381938	89.474
TRINITY_DN7437_c0_g2_i5	TRINITY_DN7437_c0_g2_i5.p1	NP_031865.2	O35286	pre-mRNA-splicing factor ATP-dependent RNA helicase DHX15 isoform 2 [Mus musculus]	Protein coding transcripts	NA	0.6409592426230276	0.10439437010944709	0.8152821480052478	-0.6100838313630021	0.10763293944410263	0.7776583538922286	86.587
TRINITY_DN443_c0_g1_i8	TRINITY_DN443_c0_g1_i8.p1	NP_065831.1	Q9P2K9	protein dispatched homolog 3 [Homo sapiens]	Protein coding transcripts	NA	-1.108266673641912	0.03503866945103829	0.5805481521496391	0.7934887730694364	0.120751471453658	0.7969845552672676	37.998
TRINITY_DN1239_c7_g1_i1	TRINITY_DN1239_c7_g1_i1.p2	NP_848713.1	Q24799	transgelin-2 [Mus musculus]	Protein coding transcripts	NA	0.29168022940769467	0.3059748614412948	0.9409045738863138	-0.4567211800211674	0.10914344273477444	0.7805430590845666	38.537
TRINITY_DN3865_c0_g1_i5	TRINITY_DN3865_c0_g1_i5.p1	NP_000993.1	Q9DG68	60S acidic ribosomal protein P0 [Homo sapiens]	Protein coding transcripts	NA	0.06690697085840992	0.8187994105625276	0.9996904589584572	-0.7145871573250315	0.014396891831134389	0.47488039185711617	68.498
TRINITY_DN19761_c0_g1_i10	TRINITY_DN19761_c0_g1_i10.p1	NP_062626.1	A7RQM5	ATPase GET3 isoform 1 [Mus musculus]	Protein coding transcripts	NA	0.40519245190998415	0.18452915614247636	0.8910485779586422	-0.526873282845948	0.08873720390111117	0.7540486667529016	69.959
TRINITY_DN2852_c0_g1_i10	TRINITY_DN2852_c0_g1_i10.p1	NP_056002.2	Q68CR1	protein sel-1 homolog 3 isoform 1 [Homo sapiens]	Protein coding transcripts	NA	-0.6683592898937856	0.028915394956955835	0.5448963232296744	0.25126252069024424	0.3903094341741173	0.9629638117783655	29.454
TRINITY_DN624_c0_g1_i14	TRINITY_DN624_c0_g1_i14.p1	NP_031943.3	O77210	eukaryotic translation initiation factor 4E isoform 1 [Mus musculus]	Protein coding transcripts	NA	0.7847357213639095	0.02400243173282702	0.5101082721847923	-0.35439903083348834	0.3069527638010601	0.9383519617193659	61.017
TRINITY_DN84_c0_g1_i3	TRINITY_DN84_c0_g1_i3.p1	NP_001128239.1	E9PVD1	coiled-coil domain-containing protein 62 [Mus musculus]	Protein coding transcripts	NA	-1.2553713363206571	0.014446734669222186	0.4174164877161323	0.5894989258531046	0.23703276559946998	0.9000639396172554	26.571
TRINITY_DN526_c0_g2_i7	TRINITY_DN526_c0_g2_i7.p1	NP_001668.1	P25169	sodium/potassium-transporting ATPase subunit beta-1 [Homo sapiens]	Protein coding transcripts	NA	0.2126656388267704	0.4826721001777089	0.9620446238238837	-0.6940836196551253	0.02306676392448761	0.5466653902766061	34.899
TRINITY_DN267_c4_g1_i12	TRINITY_DN267_c4_g1_i12.p1	NP_004737.2	O14490	disks large-associated protein 1 isoform 1 [Homo sapiens]	Protein coding transcripts	NA	-1.6317600911128045	7.766021477642118e-4	0.0977178881391237	-0.14181333833807655	0.7217229825166664	1	31.05
TRINITY_DN8795_c0_g1_i4	TRINITY_DN8795_c0_g1_i4.p1	NP_035237.1	Q92086	phospholipase A2 isoform 1 precursor [Mus musculus]	Protein coding transcripts	NA	1.7366506607832446	0.2678085628319599	0.9328013955420029	-8.382001161839991	5.919114438226924e-4	0.12141583491412979	36.22
TRINITY_DN1702_c0_g1_i3	TRINITY_DN1702_c0_g1_i3.p1	NP_037397.2	Q155U0	vacuolar protein sorting-associated protein 51 homolog [Homo sapiens]	Protein coding transcripts	NA	0.333757005787681	0.22014633800782746	0.9152523258520863	-0.4609223643037833	0.0890436657472481	0.7540486667529016	57.269
TRINITY_DN1859_c0_g1_i1	TRINITY_DN1859_c0_g1_i1.p1	NP_057602.2	Q29RU9	peroxisomal sarcosine oxidase [Homo sapiens]	Protein coding transcripts	NA	-0.9292336739865426	0.049473293979433675	0.6534644930495277	0.7452205153767181	0.10548517304983777	0.7732045515344893	45.736
TRINITY_DN1592_c0_g1_i8	TRINITY_DN1592_c0_g1_i8.p1	NP_003161.2	Q7KZ85	transcription elongation factor SPT6 [Homo sapiens]	Protein coding transcripts	NA	-0.5396877797216489	0.08127538865102513	0.7569046835261228	0.37967274806659207	0.21224590696929635	0.8839670600828283	54.749
TRINITY_DN7302_c0_g1_i13	TRINITY_DN7302_c0_g1_i13.p1	NP_005771.1	Q5PRC1	LHFPL tetraspan subfamily member 6 protein precursor [Homo sapiens]	Protein coding transcripts	NA	-0.7150333632819409	0.02489650520989509	0.5171290399977989	0.2772136427880966	0.37238967436582265	0.9580916517728543	45.226
TRINITY_DN1441_c0_g2_i6	TRINITY_DN1441_c0_g2_i6.p1	NP_003189.3	Q9VCP0	elongin-A [Homo sapiens]	Protein coding transcripts	NA	-0.658891217633968	0.05194420212217217	0.6624904327654237	0.41500664798486403	0.20269582676742812	0.8756613726500506	47.403
TRINITY_DN3522_c2_g1_i3	TRINITY_DN3522_c2_g1_i3.p1	NP_796051.2	A6H5Z3	exocyst complex component 6B [Mus musculus]	Protein coding transcripts	NA	0.4015251894063497	0.13268056409288295	0.8439737228450539	-0.3666143633817594	0.17180336367761484	0.8530484455747886	55.125
TRINITY_DN65938_c0_g1_i2	TRINITY_DN65938_c0_g1_i2.p1	NP_000261.2	P00491	purine nucleoside phosphorylase [Homo sapiens]	Protein coding transcripts	NA	0.10726694027606817	0.7069711174398564	0.9900914049232382	-0.7459249491577156	0.009824817135879923	0.420418462047282	56.989
TRINITY_DN86_c0_g1_i8	TRINITY_DN86_c0_g1_i8.p1	NP_056615.1	Q8AWW5	cysteine-rich motor neuron 1 protein precursor [Mus musculus]	Protein coding transcripts	NA	-1.625524424931377	0.0076491647672097245	0.3266138914165649	0.5736707327344983	0.32468084424003135	0.9454514136450568	35.039
TRINITY_DN787_c0_g2_i3	TRINITY_DN787_c0_g2_i3.p1	NP_033102.2	P23358	60S ribosomal protein L12 [Mus musculus]	Protein coding transcripts	NA	0.4197371433692213	0.2699992786455226	0.9331687384596028	-0.8168021067264374	0.03287640430757515	0.5972418987006268	69.939
TRINITY_DN116_c0_g1_i1	TRINITY_DN116_c0_g1_i1.p1	NP_598803.1	Q02253	methylmalonate-semialdehyde dehydrogenase [acylating], mitochondrial isoform 1 precursor [Mus musculus]	Protein coding transcripts	NA	0.502757585376948	0.1440504555498029	0.8587578282583415	-0.5975023310376661	0.08315312409577	0.7459386839211615	72.727
TRINITY_DN1805_c0_g1_i6	TRINITY_DN1805_c0_g1_i6.p1	NP_003782.1	Q14703	membrane-bound transcription factor site-1 protease preproprotein [Homo sapiens]	Protein coding transcripts	NA	-0.8307450558364525	0.039968625029373366	0.6080047617446275	0.5347216182962831	0.17421169273040843	0.8540616327696348	62.934
TRINITY_DN16976_c0_g1_i9	TRINITY_DN16976_c0_g1_i9.p1	NP_694551.1	Q8N159	N-acetylglutamate synthase, mitochondrial [Homo sapiens]	Protein coding transcripts	NA	-1.0702114304453147	0.006991609389239408	0.31397667524037043	0.17741492358789476	0.6161172585989962	1	36.557
TRINITY_DN3606_c0_g2_i1	TRINITY_DN3606_c0_g2_i1.p1	NP_009169.3	Q9Y6I8	peroxisomal membrane protein 4 isoform a [Homo sapiens]	Protein coding transcripts	NA	-0.9462384198697437	0.027324744843727832	0.5354018661320283	0.3577514772414823	0.319337204392214	0.9424826589776272	54.726
TRINITY_DN108369_c0_g1_i2	TRINITY_DN108369_c0_g1_i2.p1	NP_063923.1	Q9QY36	N-alpha-acetyltransferase 10 isoform 1 [Mus musculus]	Protein coding transcripts	NA	0.4699959665343636	0.16013442842103762	0.8702544955062985	-0.5389220981408593	0.13558864805710885	0.8151442098700032	85.535
TRINITY_DN9203_c0_g1_i1	TRINITY_DN9203_c0_g1_i1.p1	NP_000396.2	Q8HXX6	ganglioside GM2 activator isoform 1 precursor [Homo sapiens]	Protein coding transcripts	NA	-0.16359104885363882	0.9315469840795413	1	-8.798987303864493	1.427102020838319e-4	0.052041653693237364	37.107
TRINITY_DN35_c4_g1_i4	TRINITY_DN35_c4_g1_i4.p1	NP_001157697.1	A2RT62	F-box/LRR-repeat protein 16 isoform 1 [Mus musculus]	Protein coding transcripts	NA	-0.9521034041491264	0.04211161348975335	0.6175177507322264	0.6609947160182948	0.13776972261013545	0.8151442098700032	53.766
TRINITY_DN1014_c0_g1_i16	TRINITY_DN1014_c0_g1_i16.p2	NP_001072992.1	P38024	multifunctional protein ADE2 isoform 2 [Homo sapiens]	Protein coding transcripts	NA	0.40041921462983127	0.1421883464275557	0.8560347324664104	-0.3581597585561105	0.18737572472170655	0.8628843691210323	62.44
TRINITY_DN13839_c0_g1_i4	TRINITY_DN13839_c0_g1_i4.p1	NP_766148.2	Q8CB62	centrobin [Mus musculus]	Protein coding transcripts	NA	-1.3360452927681958	0.004648824726162983	0.2528857914574626	0.30262504656301487	0.5021873071769238	0.9872990704001361	31.731
TRINITY_DN1045_c1_g1_i7	TRINITY_DN1045_c1_g1_i7.p1	NP_116750.1	Q6X862	protocadherin-11 X-linked isoform c precursor [Homo sapiens]	Protein coding transcripts	NA	-1.0618356483602212	0.04952239079737688	0.6534644930495277	0.7552131992509218	0.13085098915154264	0.8111907212404993	32.251
TRINITY_DN1144_c0_g1_i2	TRINITY_DN1144_c0_g1_i2.p1	NP_065813.1	Q7Z6B7	SLIT-ROBO Rho GTPase-activating protein 1 isoform 1 [Homo sapiens]	Protein coding transcripts	NA	-0.8292836541465152	0.02622740402554493	0.5296067457148149	0.40805977501413004	0.2635015487326578	0.9137140386561965	45.374
TRINITY_DN1091_c2_g1_i2	TRINITY_DN1091_c2_g1_i2.p1	NP_056109.1	O94972	E3 ubiquitin-protein ligase TRIM37 isoform a [Homo sapiens]	Transcripts with ITS	J00623.1	-0.7798369262263316	0.03486226145650284	0.5802591542108293	0.38365714792530203	0.27253956748296587	0.9175547845555657	56.639
TRINITY_DN13767_c0_g1_i5	TRINITY_DN13767_c0_g1_i5.p1	NP_598813.1	B7PRF6	1,2-dihydroxy-3-keto-5-methylthiopentene dioxygenase [Mus musculus]	Protein coding transcripts	NA	6.980522415476834	2.3646043585635136e-4	0.044989168143799725	-0.014586959973617001	1	1	57.055
TRINITY_DN543_c0_g1_i2	TRINITY_DN543_c0_g1_i2.p1	NP_003110.1	Q9UQ90	paraplegin isoform 1 precursor [Homo sapiens]	Protein coding transcripts	NA	0.97564498819026	0.0303210005323775	0.5522074980113022	-0.6343390668457038	0.1564116197391992	0.8384513876182775	54.232
TRINITY_DN65098_c0_g1_i1	TRINITY_DN65098_c0_g1_i1.p1	NP_001038989.1	Q0VBV7	centrosomal protein of 126 kDa isoform 1 [Mus musculus]	Protein coding transcripts	NA	-6.009745831489622	0.005762568744772512	0.28547548106178694	0.8045034140989061	0.42160151171905247	0.9704469534998436	26.638
TRINITY_DN33980_c0_g1_i16	TRINITY_DN33980_c0_g1_i16.p1	NP_009014.2	P53370	nucleoside diphosphate-linked moiety X motif 6 isoform a [Homo sapiens]	Protein coding transcripts	NA	0.5767953709064592	0.13627875609665535	0.848223850925937	-0.5755001353473639	0.08583943300403976	0.7515627517121837	43.969
TRINITY_DN47982_c1_g1_i3	TRINITY_DN47982_c1_g1_i3.p1	NP_001448.2	O75369	filamin-B isoform 2 [Homo sapiens]	Protein coding transcripts	NA	-1.1341825379825456	0.05982280349125487	0.6917384887550152	0.5824117683146558	0.20526783280227293	0.878835795502522	29.48
TRINITY_DN1072_c1_g1_i3	TRINITY_DN1072_c1_g1_i3.p1	NP_064696.1	P79382	microsomal glutathione S-transferase 1 isoform a [Homo sapiens]	Protein coding transcripts	NA	0.5532814549258398	0.07188126821351276	0.7281306243109533	-0.40653840682158204	0.19358198995702688	0.8684398100543965	48.611
TRINITY_DN8927_c1_g1_i3	TRINITY_DN8927_c1_g1_i3.p1	NP_598564.2	A7RZW4	dipeptidyl peptidase 3 [Mus musculus]	Protein coding transcripts	NA	0.27498712793223057	0.32527815968371043	0.9444632509098181	-0.5306936440955695	0.05319105286121319	0.6683528848476793	57.959
TRINITY_DN644_c0_g1_i22	TRINITY_DN644_c0_g1_i22.p1	NP_001353651.1	Q9Y3R0	glutamate receptor-interacting protein 1 isoform 3 [Homo sapiens]	Protein coding transcripts	NA	-7.154416633804683	0.009118248201055007	0.3519571208042758	0.41886531479050504	0.83786715799136	1	37.796
TRINITY_DN2880_c2_g1_i4	TRINITY_DN2880_c2_g1_i4.p1	NP_006328.2	Q96EZ8	microspherule protein 1 isoform 1 [Homo sapiens]	Protein coding transcripts	NA	-1.1213972049552878	0.0032747614484901527	0.21317885105344822	0.011571150505837608	0.9800255746334912	1	68.222
TRINITY_DN97379_c0_g1_i4	TRINITY_DN97379_c0_g1_i4.p1	NP_058543.2	Q75W84	vasopressin V1a receptor [Mus musculus]	Protein coding transcripts	NA	-1.652158114383346	0.0319685327409833	0.5650917744007423	1.0425076635124229	0.1288176168970272	0.8085544846758174	29.224
TRINITY_DN2434_c0_g1_i11	TRINITY_DN2434_c0_g1_i11.p1	NP_056278.1	Q96F85	CB1 cannabinoid receptor-interacting protein 1 isoform CRIP1a [Homo sapiens]	Protein coding transcripts	NA	-1.347189033270139	0.0011121375287829547	0.12141239889727158	-0.051983890861382887	0.8925993419561632	1	30.625
TRINITY_DN718_c4_g1_i3	TRINITY_DN718_c4_g1_i3.p1	NP_031507.1	P26990	ADP-ribosylation factor 6 [Mus musculus]	Protein coding transcripts	NA	0.45465239106996935	0.12517195761958516	0.8363297770451303	-0.3871599487250398	0.19244436840403925	0.8668745393388417	94.286
TRINITY_DN858_c0_g1_i6	TRINITY_DN858_c0_g1_i6.p1	NP_783860.1	P24507	synaptotagmin-9 [Homo sapiens]	Protein coding transcripts	NA	-1.0466747222602817	0.016016509217323324	0.43294042485591067	0.39337173905728157	0.33211777765313494	0.9483650670747646	40.523
TRINITY_DN15446_c0_g1_i1	TRINITY_DN15446_c0_g1_i1.p1	NP_808878.1	Q8IV01	synaptotagmin-12 isoform a [Homo sapiens]	Protein coding transcripts	NA	-0.6348996413762885	0.0364313682039361	0.5902202472983326	0.2446685394849632	0.4045742719166899	0.9669143890698919	42.951
TRINITY_DN3126_c0_g1_i10	TRINITY_DN3126_c0_g1_i10.p1	NP_700454.1	Q8CFD1	RNA-binding protein 45 [Mus musculus]	Protein coding transcripts	NA	0.2001018124037278	0.43352274278032554	0.9576991082376228	-0.4191145063638809	0.09824684028919557	0.7646943790414384	35.091
TRINITY_DN730_c1_g1_i15	TRINITY_DN730_c1_g1_i15.p1	NP_056060.2	Q92625	ankyrin repeat and SAM domain-containing protein 1A [Homo sapiens]	Protein coding transcripts	NA	7.474407194405246	0.06558711326627638	0.7092394906223558	-5.283349283158047	0.10107641386846482	0.7695328598097079	37.037
TRINITY_DN99295_c0_g2_i1	TRINITY_DN99295_c0_g2_i1.p1	NP_006629.2	Q5BK64	ribonuclease P protein subunit p40 isoform a [Homo sapiens]	Protein coding transcripts	NA	0.24863085871629123	0.46593835746125767	0.9618984105791343	-0.8446805368759899	0.017668088510678363	0.5120235451836326	29.042
TRINITY_DN6172_c0_g1_i3	TRINITY_DN6172_c0_g1_i3.p1	NP_036098.1	Q9QUM9	proteasome subunit alpha type-6 isoform 1 [Mus musculus]	Protein coding transcripts	NA	0.479887434320815	0.4965863673564043	0.9640223662511631	-2.2651155082472205	0.0022868807338271837	0.22769843086101482	87.591
TRINITY_DN19395_c0_g1_i11	TRINITY_DN19395_c0_g1_i11.p1	NP_001182342.1	Q28181	cyclic nucleotide-gated cation channel beta-1 isoform 1 [Mus musculus]	Protein coding transcripts	NA	-2.9851347062808062	0.005554469606187196	0.2790270803189752	0.7401503071287123	0.35835377889485304	0.9563223490984478	37.966
TRINITY_DN6709_c0_g1_i8	TRINITY_DN6709_c0_g1_i8.p1	NP_032218.2	P52785	retinal guanylyl cyclase 1 precursor [Mus musculus]	Protein coding transcripts	NA	-0.8085513928917029	0.25377613076341077	0.9257375780922483	1.4737536476602926	0.004468304655781134	0.306051670544842	54.234
TRINITY_DN3800_c0_g1_i3	TRINITY_DN3800_c0_g1_i3.p1	NP_982354.1	Q9HC56	protocadherin-9 isoform 1 precursor [Homo sapiens]	Protein coding transcripts	NA	-2.3666287008391	0.024913780401492152	0.5171290399977989	1.1659874069603036	0.24291417662525977	0.9032416250842038	32.535
TRINITY_DN123_c1_g1_i3	TRINITY_DN123_c1_g1_i3.p1	NP_997244.4	Q9GV77	FRAS1-related extracellular matrix protein 2 precursor [Homo sapiens]	Protein coding transcripts	NA	-0.7169458869951588	0.1347127245951493	0.847109621950497	0.9702021064072751	0.042300652437123956	0.6352877153128015	45.16
TRINITY_DN800_c0_g1_i2	TRINITY_DN800_c0_g1_i2.p1	NP_001129557.1	Q5U300	ubiquitin-like modifier-activating enzyme 1 isoform 2 [Mus musculus]	Protein coding transcripts	NA	1.2667073989182271	0.016003785740648944	0.43289361099568546	-0.6277912915239587	0.2618108724522261	0.9132349323650948	62.326
TRINITY_DN10393_c0_g1_i3	TRINITY_DN10393_c0_g1_i3.p3	NP_033963.1	O96433	cyclin-T1 isoform 1 [Mus musculus]	Protein coding transcripts	NA	-3.752969891904889	0.0034701149821008293	0.22043065879848237	0.16846176257593543	0.843833316621859	1	42.593
TRINITY_DN567_c0_g1_i8	TRINITY_DN567_c0_g1_i8.p1	NP_061865.1	A5PKG7	BTB/POZ domain-containing protein KCTD5 [Homo sapiens]	Protein coding transcripts	NA	0.17129315003870443	0.7301965103400834	0.9919846264051096	-1.598290763623404	0.0018447346641774925	0.20534503320591302	67.961
TRINITY_DN3169_c0_g2_i4	TRINITY_DN3169_c0_g2_i4.p1	NP_004605.4	O00142	thymidine kinase 2, mitochondrial isoform 1 precursor [Homo sapiens]	Protein coding transcripts	NA	-8.29875377004417	0.0023916841128477744	0.1839728263679624	0.028996133284547095	0.9901225357215463	1	48.918
TRINITY_DN1779_c1_g1_i9	TRINITY_DN1779_c1_g1_i9.p1	NP_001354478.1	Q9H7F0	polyamine-transporting ATPase 13A3 isoform 2 [Homo sapiens]	Protein coding transcripts	NA	-0.5167328848720897	0.11426564716316515	0.8242050909158289	0.4472513537265259	0.12083066167735261	0.7969845552672676	45.15
TRINITY_DN698_c0_g1_i14	TRINITY_DN698_c0_g1_i14.p2	NP_062645.2	Q9Z206	neuroepithelial cell-transforming gene 1 protein isoform 1 [Mus musculus]	Protein coding transcripts	NA	-1.2940174053177425	0.012825126563380845	0.39301484083741045	0.5477334645141395	0.2757450162335592	0.9192075241916926	42.615
TRINITY_DN76221_c0_g1_i3	TRINITY_DN76221_c0_g1_i3.p1	NP_116750.1	Q6KEQ9	protocadherin-11 X-linked isoform c precursor [Homo sapiens]	Protein coding transcripts	NA	-1.0765604271350357	0.11254397156068996	0.8239843754261016	1.0007450222043237	0.05649717833026078	0.6765232202368473	33.253
TRINITY_DN3969_c0_g1_i2	TRINITY_DN3969_c0_g1_i2.p1	NP_001884.2	Q06486	casein kinase I isoform delta isoform 1 [Homo sapiens]	Protein coding transcripts	NA	0.5434399051327526	0.3273503870635998	0.9453249145056217	-1.4602328321159708	0.00813862602913529	0.3883184865345762	69.751
TRINITY_DN116_c0_g2_i5	TRINITY_DN116_c0_g2_i5.p2	NP_001171340.1	O57415	ras-responsive element-binding protein 1 isoform 2 [Mus musculus]	Protein coding transcripts	NA	-1.2742207793217042	0.03026929549850947	0.5521763204757307	0.8032291209597284	0.15099932392737783	0.8316591836660523	37.931
TRINITY_DN14765_c0_g1_i1	TRINITY_DN14765_c0_g1_i1.p1	NP_001137146.1	O95563	mitochondrial pyruvate carrier 2 [Homo sapiens]	Protein coding transcripts	NA	0.23292893730576217	0.4097363119315904	0.9545070667571098	-0.5765483398702038	0.0422137047037552	0.6352877153128015	60.714
TRINITY_DN3135_c0_g1_i3	TRINITY_DN3135_c0_g1_i3.p2	NP_766051.4	Q70E20	sushi, nidogen and EGF-like domain-containing protein 1 precursor [Mus musculus]	Protein coding transcripts	NA	-0.5262115163808114	0.10699039068233433	0.8181867208862943	0.40078624693841264	0.17905487808267206	0.8566365506800002	47.917
TRINITY_DN17300_c0_g2_i7	TRINITY_DN17300_c0_g2_i7.p1	NP_060561.3	Q5HZM6	elongator complex protein 3 isoform 1 [Homo sapiens]	Protein coding transcripts	NA	0.2904572083213246	0.32264383307895317	0.9438355821000292	-0.6021449188489466	0.04358336946148797	0.640480381668374	82.752
TRINITY_DN4583_c0_g1_i10	TRINITY_DN4583_c0_g1_i10.p1	NP_849193.1	Q8TCJ2	dolichyl-diphosphooligosaccharide--protein glycosyltransferase subunit STT3B [Homo sapiens]	Protein coding transcripts	NA	0.2524836427587086	0.35933484750744726	0.9506069811138308	-0.47899318111418887	0.0803523525006938	0.7404298200485083	75.233
TRINITY_DN10317_c0_g2_i17	TRINITY_DN10317_c0_g2_i17.p2	NP_036370.2	Q96EB6	NAD-dependent protein deacetylase sirtuin-1 isoform a [Homo sapiens]	Protein coding transcripts	NA	8.550946087441764	1.8496282399031729e-7	1.7767258195206477e-4	1.1611779917949723	0.14210965994458383	0.8193687202683526	68.456
TRINITY_DN1271_c0_g2_i1	TRINITY_DN1271_c0_g2_i1.p1	NP_071908.2	Q6DKJ4	nucleoredoxin isoform 1 [Homo sapiens]	Protein coding transcripts	NA	0.2349249988740137	0.3643224238702134	0.9506069811138308	-0.43117586810753433	0.09389889553198043	0.759688859903524	49.558
TRINITY_DN3457_c0_g1_i14	TRINITY_DN3457_c0_g1_i14.p1	NP_033056.2	Q60972	histone-binding protein RBBP4 [Mus musculus]	Protein coding transcripts	NA	0.27831666813159944	0.40380139345366406	0.9530946729663066	-0.7204019790033888	0.026903146318846525	0.5684299971145126	90.141
TRINITY_DN183_c0_g1_i6	TRINITY_DN183_c0_g1_i6.p1	NP_001073933.2	Q9U518	60 kDa lysophospholipase [Homo sapiens]	Protein coding transcripts	NA	2.6094170018123806	0.003700138199349177	0.22841103893913475	-0.8579956104613348	0.2529954068561031	0.9088726720442182	42.537
TRINITY_DN29604_c1_g1_i3	TRINITY_DN29604_c1_g1_i3.p1	NP_001230.1	P51947	cyclin-H isoform 1 [Homo sapiens]	Protein coding transcripts	NA	0.42964702776173114	0.445810500437691	0.9588375320100959	-1.5515949405679823	0.016030423234218938	0.49323608488787396	42.361
TRINITY_DN608_c0_g1_i4	TRINITY_DN608_c0_g1_i4.p1	NP_055129.2	O95786	antiviral innate immune response receptor RIG-I isoform 1 [Homo sapiens]	Protein coding transcripts	NA	0.5648810548104531	0.14785370213009913	0.8591133379598442	-0.6835368047493598	0.07367143941862551	0.7210566012458464	32.764
TRINITY_DN7144_c0_g2_i1	TRINITY_DN7144_c0_g2_i1.p1	NP_598003.2	Q5MNV6	zinc transporter 7 [Homo sapiens]	Protein coding transcripts	NA	0.4427346988561801	0.11574396957996014	0.8257539376581224	-0.36460362285165077	0.18246955567021936	0.8600988613520302	60.599
TRINITY_DN10397_c0_g1_i7	TRINITY_DN10397_c0_g1_i7.p1	NP_899233.1	Q708S6	acid-sensing ion channel 2 isoform MDEG2 [Homo sapiens]	Protein coding transcripts	NA	0.7806666266862112	0.7560444201306196	0.9952638666959788	9.09899392539137	1.3198708582083098e-7	2.3698343704252228e-4	27.901
TRINITY_DN4893_c1_g1_i10	TRINITY_DN4893_c1_g1_i10.p1	NP_079114.3	Q8IYQ7	threonine synthase-like 1 [Homo sapiens]	Protein coding transcripts	NA	0.3696749332469304	0.1780294721841091	0.8861283042251762	-0.4083332667264779	0.12979356596260216	0.80933974063824	46.44
TRINITY_DN3687_c5_g2_i2	TRINITY_DN3687_c5_g2_i2.p1	NP_038543.1	Q27433	stomatin [Mus musculus]	Protein coding transcripts	NA	-1.4982349340202412	0.005276128762651509	0.27127291800034864	0.40682032261267664	0.43073963954424344	0.9723311766847693	67.29
TRINITY_DN1812_c0_g1_i1	TRINITY_DN1812_c0_g1_i1.p1	NP_032239.1	P57102	heart- and neural crest derivatives-expressed protein 1 [Mus musculus]	Protein coding transcripts	NA	-0.41382079123693144	0.3390061424277845	0.9475443179426761	0.6985269140474277	0.025754673306611423	0.5588206131250755	46.154
TRINITY_DN21821_c0_g1_i6	TRINITY_DN21821_c0_g1_i6.p1	NP_898995.1	Q6P4W7	synembryn-B isoform 2 [Mus musculus]	Protein coding transcripts	NA	-0.6459653402282279	0.09809244954382855	0.7996839231699739	0.4878156423336571	0.1462710743794366	0.82673734235195	40.083
TRINITY_DN1514_c0_g1_i3	TRINITY_DN1514_c0_g1_i3.p1	NP_032507.2	Q60675	laminin subunit alpha-2 precursor [Mus musculus]	Protein coding transcripts	NA	-2.7091602314969285	0.020549304534039955	0.48295700010124454	1.0245837219527356	0.19069056818124333	0.8651258308086727	37.92
TRINITY_DN17368_c0_g1_i2	TRINITY_DN17368_c0_g1_i2.p1	NP_001292510.1	Q9D9B4	leucine-rich melanocyte differentiation-associated protein isoform 1 [Homo sapiens]	Protein coding transcripts	NA	-0.4316784795875155	0.40524828298061266	0.9530946729663066	1.2846658273571872	0.009871376827465436	0.420418462047282	52.444
TRINITY_DN3878_c0_g1_i1	TRINITY_DN3878_c0_g1_i1.p1	NP_038724.1	Q01717	thyrotropin-releasing hormone receptor [Mus musculus]	Protein coding transcripts	NA	-0.17509858142533266	0.6439051125557546	0.98304294890475	0.6558342721789381	0.019200535297131695	0.5221303925277521	22.646
TRINITY_DN7988_c0_g1_i6	TRINITY_DN7988_c0_g1_i6.p2	NP_001074512.1	Q6PB44	tyrosine-protein phosphatase non-receptor type 23 [Mus musculus]	Protein coding transcripts	NA	-7.051038910713251	0.004214912348715532	0.24629096133800074	0.2704980072239303	0.8543146239634202	1	48.454
TRINITY_DN1297_c1_g1_i3	TRINITY_DN1297_c1_g1_i3.p1	NP_060943.1	Q5R833	acyl-coenzyme A thioesterase 13 isoform 1 [Homo sapiens]	Protein coding transcripts	NA	0.23108281456463328	0.6371469509362649	0.982595562140578	-1.5306983961874332	0.003199076674977975	0.25924369499451144	58.242
TRINITY_DN3157_c1_g1_i9	TRINITY_DN3157_c1_g1_i9.p1	NP_008938.2	Q6NWC6	cleavage and polyadenylation specificity factor subunit 6 isoform 1 [Homo sapiens]	Protein coding transcripts	NA	-1.0702121715957063	0.01745850650259689	0.45107093980158214	0.4114324995285591	0.33814968986260546	0.9505991507914847	61.111
TRINITY_DN21052_c0_g3_i13	TRINITY_DN21052_c0_g3_i13.p1	NP_001012426.1	Q8IVH2	forkhead box protein P4 isoform 1 [Homo sapiens]	Protein coding transcripts	NA	-2.685452405138647	0.036055872345302345	0.5882249600353461	1.781673315711804	0.1025485293538642	0.7697243643773704	41.7
TRINITY_DN3790_c0_g2_i4	TRINITY_DN3790_c0_g2_i4.p1	NP_001123475.1	Q62277	synaptoporin isoform 1 [Homo sapiens]	Protein coding transcripts	NA	-0.8066598256459556	0.06052661799331755	0.6937592836215205	0.6000181697931751	0.13380815105634336	0.8134946540020224	43.22
TRINITY_DN3316_c0_g1_i9	TRINITY_DN3316_c0_g1_i9.p2	NP_038946.2	P57080	ubiquitin carboxyl-terminal hydrolase 25 [Mus musculus]	Protein coding transcripts	NA	7.801450996621903	9.356184989199143e-4	0.1103245477888081	-1.0343664993107415	0.39717852459717023	0.9643082866617281	43.583
TRINITY_DN6566_c0_g1_i8	TRINITY_DN6566_c0_g1_i8.p1	NP_001278079.1	Q99M80	receptor-type tyrosine-protein phosphatase T isoform b precursor [Mus musculus]	Protein coding transcripts	NA	0.5381701090849708	0.17448790434414335	0.8830958223798591	-0.7653670547266745	0.05063416713320365	0.6641957037455813	34.627
TRINITY_DN790_c1_g1_i17	TRINITY_DN790_c1_g1_i17.p1	NP_001371085.1	P57721	poly(rC)-binding protein 3 isoform 1 [Homo sapiens]	Protein coding transcripts	NA	-1.9093102689959607	0.030079438997037005	0.5515733747506696	1.008655141031835	0.19380676702819943	0.8685046835519034	51.604
TRINITY_DN7161_c0_g1_i13	TRINITY_DN7161_c0_g1_i13.p1	NP_033220.2	P55013	solute carrier family 12 member 2 [Mus musculus]	Protein coding transcripts	NA	-1.4579959351422345	0.012670903891293528	0.3920116880241196	0.5881155878999791	0.30415985500374176	0.9372247927224523	47.031
TRINITY_DN3285_c2_g2_i2	TRINITY_DN3285_c2_g2_i2.p1	NP_077284.2	Q70LM4	dehydrogenase/reductase SDR family member 11 precursor [Homo sapiens]	Protein coding transcripts	NA	-0.7881569488143326	0.05170668579794824	0.6613500054961409	0.5509322116743153	0.15695500946208407	0.8384939873370988	29.15
TRINITY_DN10760_c0_g1_i13	TRINITY_DN10760_c0_g1_i13.p1	NP_663595.1	Q91WM3	U3 small nucleolar RNA-interacting protein 2 [Mus musculus]	Protein coding transcripts	NA	0.36706162113568436	0.22651895805090788	0.9168902970905839	-0.5525990390827104	0.067813597362462	0.70511618633818	52.658
TRINITY_DN60410_c0_g1_i12	TRINITY_DN60410_c0_g1_i12.p1	NP_057026.3	Q6P6Q6	transcription termination factor 3, mitochondrial isoform 1 precursor [Homo sapiens]	Protein coding transcripts	NA	0.24281117984734116	0.3855102179331542	0.9516825527128902	-0.5867084479203164	0.0390870467758641	0.6229382280566184	38.225
TRINITY_DN204_c4_g1_i10	TRINITY_DN204_c4_g1_i10.p1	NP_031888.2	Q811D0	disks large homolog 1 isoform 1 [Mus musculus]	Protein coding transcripts	NA	-1.0993038245669942	0.006724090612337875	0.30702179778834454	0.2474462508580068	0.5267509908549296	0.9878317268705523	58.176
TRINITY_DN2470_c0_g1_i14	TRINITY_DN2470_c0_g1_i14.p1	NP_081152.2	Q496Z9	TRMT1-like protein isoform 1 [Mus musculus]	Protein coding transcripts	NA	0.19910153446593176	0.4981163977034573	0.9644858801472156	-0.5770567074224906	0.030746181981395525	0.5881047261560376	31.193
TRINITY_DN366_c2_g1_i2	TRINITY_DN366_c2_g1_i2.p1	NP_001038988.1	Q497V6	bromo adjacent homology domain-containing 1 protein [Mus musculus]	Protein coding transcripts	NA	-0.2880687207037909	0.26904959292332953	0.9328235858373626	0.3729312382519113	0.1350034212596104	0.8151442098700032	43
TRINITY_DN44750_c0_g1_i1	TRINITY_DN44750_c0_g1_i1.p1	NP_055578.2	Q9VHN6	39S ribosomal protein L19, mitochondrial [Homo sapiens]	Protein coding transcripts	NA	0.08198937241478553	0.751267402320633	0.9949773257565994	-0.6075580180475127	0.01791315419794095	0.5126554068442876	42.857
TRINITY_DN3623_c2_g1_i11	TRINITY_DN3623_c2_g1_i11.p2	NP_071337.2	Q9HB14	potassium channel subfamily K member 13 [Homo sapiens]	Protein coding transcripts	NA	-1.7244857240315559	0.0038668309756337647	0.23357556923981623	-0.06591462150134994	0.8864666385364396	1	48.039
TRINITY_DN769_c5_g1_i2	TRINITY_DN769_c5_g1_i2.p1	NP_001160115.1	Q8CCN5	BCAS3 microtubule associated cell migration factor isoform b [Mus musculus]	Protein coding transcripts	NA	-1.0225721230832083	0.051521328145370617	0.6611651963757824	0.7547995338991326	0.1273251843172494	0.8070432960347872	42.492
TRINITY_DN70_c0_g1_i2	TRINITY_DN70_c0_g1_i2.p1	NP_620147.1	Q5R4D6	RNA polymerase-associated protein LEO1 isoform 1 [Homo sapiens]	Protein coding transcripts	NA	-1.9646726863314254	0.004532802610198545	0.24927746861139613	0.3838312462062586	0.5489244405955467	0.9916232331897052	62.315
TRINITY_DN17399_c0_g1_i3	TRINITY_DN17399_c0_g1_i3.p1	NP_001229461.1	Q4R495	UNC93-like protein MFSD11 isoform 1 [Homo sapiens]	Protein coding transcripts	NA	0.11897341929174485	0.6871568899832152	0.9880229246217074	-0.7179650107421702	0.011016120149795089	0.4336541547186166	54.11
TRINITY_DN11325_c0_g2_i2	TRINITY_DN11325_c0_g2_i2.p1	NP_080636.2	Q29S22	probable ATP-dependent RNA helicase DDX47 [Mus musculus]	Protein coding transcripts	NA	0.09950924303634874	0.7787774649189926	0.9964060710275358	-0.8924826954247923	0.0072772740556855155	0.3698169824633785	77.919
TRINITY_DN6624_c0_g1_i2	TRINITY_DN6624_c0_g1_i2.p1	NP_851993.3	Q9GKT0	protein prune homolog 2 [Mus musculus]	Protein coding transcripts	NA	-1.0488992425789125	0.060252103551260816	0.6918276519716782	0.9483962579171382	0.08158815634228786	0.7436630659632686	55.08
TRINITY_DN2293_c0_g1_i22	TRINITY_DN2293_c0_g1_i22.p1	NP_112601.3	Q9H3G5	probable serine carboxypeptidase CPVL isoform b precursor [Homo sapiens]	Protein coding transcripts	NA	0.7527422527275568	0.09063491103117087	0.7815995918659149	-0.7724065800872738	0.08385767550131443	0.747469926854402	30.104
TRINITY_DN6897_c0_g1_i10	TRINITY_DN6897_c0_g1_i10.p1	NP_056100.2	Q9Y4E6	WD repeat-containing protein 7 isoform 1 [Homo sapiens]	Protein coding transcripts	NA	-1.6995703922304706	0.011838468515830793	0.38739999746754034	0.564363033468727	0.3595503195277593	0.95726969121763406	46.801
TRINITY_DN2451_c0_g1_i21	TRINITY_DN2451_c0_g1_i21.p1	NP_006238.1	P53041	serine/threonine-protein phosphatase 5 isoform 1 [Homo sapiens]	Protein coding transcripts	NA	1.821978158637873	0.007025223679852532	0.31422091270447045	-0.7749557625535728	0.2649433672810795	0.9137140386561965	61.475
TRINITY_DN2098_c0_g1_i7	TRINITY_DN2098_c0_g1_i7.p1	NP_084204.2	P35992	receptor-type tyrosine-protein phosphatase beta precursor [Mus musculus]	Protein coding transcripts	NA	-7.4479843764951355	0.0037460094095102593	0.23016042836841194	0.33306269625700297	0.8317932812924049	1	25.653
TRINITY_DN18065_c0_g1_i2	TRINITY_DN18065_c0_g1_i2.p1	NP_848872.2	Q6PCG7	interferon regulatory factor 2-binding protein 1 [Mus musculus]	Protein coding transcripts	NA	-1.0974787475467132	0.06918676575819845	0.7192287393526284	0.8548143098828312	0.11069787389797944	0.7813225101960989	37.009
TRINITY_DN1100_c1_g1_i11	TRINITY_DN1100_c1_g1_i11.p1	NP_001123630.1	P46735	unconventional myosin-Ib isoform 1 [Homo sapiens]	Protein coding transcripts	NA	0.1543652978742824	0.9305717802651431	1	-6.845925205275729	0.0029704181834801758	0.24943912524132889	53.861
TRINITY_DN2310_c1_g1_i1	TRINITY_DN2310_c1_g1_i1.p1	NP_067500.1	Q9JJT0	RNA 3'-terminal phosphate cyclase-like protein [Mus musculus]	Protein coding transcripts	NA	0.2252489159635286	0.4245008352743733	0.9562504474466925	-0.5998991301168728	0.03495270777166847	0.6054926780390234	60.789
TRINITY_DN348_c0_g1_i11	TRINITY_DN348_c0_g1_i11.p1	NP_001381927.1	Q9HCD6	protein TANC2 isoform 2 [Homo sapiens]	Protein coding transcripts	NA	-0.8490870097822106	0.012982044869130018	0.3934557308025503	0.22670186407584067	0.49719201208375735	0.9867450592802101	49.422
TRINITY_DN462_c7_g1_i4	TRINITY_DN462_c7_g1_i4.p1	NP_733775.1	O14770	homeobox protein Meis2 isoform c [Homo sapiens]	Protein coding transcripts	NA	-0.5752074295442597	0.14974531707005098	0.8601634525031696	0.6812550565358143	0.06872494435056853	0.7087361111031136	52.974
TRINITY_DN5215_c0_g1_i20	TRINITY_DN5215_c0_g1_i20.p1	NP_001074627.1	Q0IHW8	clustered mitochondria protein homolog isoform 1 [Mus musculus]	Protein coding transcripts	NA	-8.13355491267046	7.227160234328799e-5	0.021364913516991376	-1.175914913819493	0.3073271528765907	0.9383519617193659	59.676
TRINITY_DN10909_c0_g1_i4	TRINITY_DN10909_c0_g1_i4.p1	NP_659399.2	Q96S96	phosphatidylethanolamine-binding protein 4 precursor [Homo sapiens]	Protein coding transcripts	NA	-0.9271338615804638	0.06505541992676814	0.7066030497506444	-2.6365400146113602	1.7587075805107195e-7	2.8938702250088077e-4	31.41
TRINITY_DN59402_c0_g1_i3	TRINITY_DN59402_c0_g1_i3.p1	NP_080387.2	Q8BH73	glutaminyl-peptide cyclotransferase-like protein [Mus musculus]	Transcripts with ITS	KP054116.1	-0.5013633393804435	0.31653073310326085	0.9425491290274981	1.248436272184854	0.012571194145786134	0.4496698989508275	43.293
TRINITY_DN85660_c0_g1_i1	TRINITY_DN85660_c0_g1_i1.p1	NP_941008.2	Q5ZLK1	DDB1- and CUL4-associated factor 13 [Mus musculus]	Protein coding transcripts	NA	0.3721676867169448	0.19825613073142218	0.899345709827958	-0.46137954113113566	0.10195100012273157	0.7697243643773704	54.875
TRINITY_DN23187_c0_g1_i4	TRINITY_DN23187_c0_g1_i4.p1	NP_038936.1	Q4KLI9	F-box/WD repeat-containing protein 5 isoform 1 [Mus musculus]	Protein coding transcripts	NA	-1.249247585887882	0.010419545462642617	0.37136957330381615	0.34022611027923566	0.4609605696311664	0.9803369193702655	40.816
TRINITY_DN6294_c0_g1_i7	TRINITY_DN6294_c0_g1_i7.p1	NP_115971.2	Q8NFA0	ubiquitin carboxyl-terminal hydrolase 32 [Homo sapiens]	Protein coding transcripts	NA	-0.7211066673997185	0.10006435518028985	0.8027090777805893	0.7182103831427449	0.08724982902697388	0.753588620741618	46.566
TRINITY_DN13892_c0_g2_i3	TRINITY_DN13892_c0_g2_i3.p1	NP_851009.2	Q9CZD3	glycine--tRNA ligase [Mus musculus]	Protein coding transcripts	NA	0.8496981980751886	0.049022476704042056	0.6516035175538281	-0.6433176864545116	0.1308308396803854	0.8111907212404993	65.842
TRINITY_DN19837_c0_g1_i7	TRINITY_DN19837_c0_g1_i7.p1	NP_694720.2	Q5SRX1	TOM1-like protein 2 isoform a [Mus musculus]	Protein coding transcripts	NA	-0.6390218806826515	0.08571081671868139	0.7676947929726409	0.5072550727518932	0.1431494705138705	0.8205208480160494	39.344
TRINITY_DN642_c3_g2_i1	TRINITY_DN642_c3_g2_i1.p1	NP_780612.2	Q5FVQ4	malectin precursor [Mus musculus]	Protein coding transcripts	NA	0.22741791197632763	0.4614623937133112	0.9618984105791343	-0.7299361187273079	0.021862581840291162	0.5436290703823523	58.065
TRINITY_DN1564_c0_g1_i1	TRINITY_DN1564_c0_g1_i1.p1	NP_015564.5	P26591	glutamate receptor 3 isoform 1 precursor [Homo sapiens]	Protein coding transcripts	NA	-0.8897845918721082	0.05227140092018652	0.6644720454158785	0.5737021615691668	0.16281882021343458	0.8455243163615384	37.152
TRINITY_DN6967_c0_g1_i24	TRINITY_DN6967_c0_g1_i24.p1	NP_000734.2	P04755	neuronal acetylcholine receptor subunit alpha-3 isoform 1 precursor [Homo sapiens]	Protein coding transcripts	NA	-3.3799150797048876	4.6337828209078885e-4	0.07184917425930562	-0.2152445352794949	0.8003857548600756	1	40.041
TRINITY_DN1127_c3_g1_i4	TRINITY_DN1127_c3_g1_i4.p1	NP_001231878.1	P97564	glycerol-3-phosphate acyltransferase 1, mitochondrial precursor [Homo sapiens]	Protein coding transcripts	NA	0.3451403779098546	0.20088700931929326	0.9023419223347452	-0.3951764332911965	0.13170657997670115	0.8125591805346547	32.77
TRINITY_DN6835_c0_g1_i1	TRINITY_DN6835_c0_g1_i1.p1	NP_443149.2	Q95ZJ1	polypeptide N-acetylgalactosaminyltransferase 13 isoform 1 [Homo sapiens]	Protein coding transcripts	NA	-0.6343356214123674	0.16540198775478637	0.8771404939974665	0.8404754843785297	0.04819218012814254	0.6549347212445706	37.5
TRINITY_DN19070_c0_g1_i11	TRINITY_DN19070_c0_g1_i11.p1	NP_001385.1	Q9PW71	dual specificity protein phosphatase 4 isoform 1 [Homo sapiens]	Protein coding transcripts	NA	-2.280418028947643	0.001817034582954475	0.15973680806937288	0.14280865806519422	0.8332117739280498	1	37.5
TRINITY_DN434_c0_g2_i1	TRINITY_DN434_c0_g2_i1.p1	NP_001078984.1	Q69ZQ1	myogenesis-regulating glycosidase [Mus musculus]	Protein coding transcripts	NA	-0.6772650239774821	0.1024147267886507	0.809636721320329	0.6444141164878868	0.10069105785089648	0.7690419082689945	25.979
TRINITY_DN2826_c0_g1_i13	TRINITY_DN2826_c0_g1_i13.p1	NP_055806.2	Q8IZQ1	WD repeat and FYVE domain-containing protein 3 [Homo sapiens]	Protein coding transcripts	NA	-0.5728679551402542	0.05269785845094806	0.6656939124854185	0.21712981246928276	0.4554920752098182	0.9790481847985308	52.001
TRINITY_DN6575_c0_g1_i1	TRINITY_DN6575_c0_g1_i1.p1	NP_055754.3	Q9Y2L5	trafficking protein particle complex subunit 8 [Homo sapiens]	Protein coding transcripts	NA	-0.9329252176735288	0.0157443144782663	0.42784641802630646	0.3045314074598949	0.40336138568790936	0.9668300659687555	43.121
TRINITY_DN2248_c0_g1_i8	TRINITY_DN2248_c0_g1_i8.p1	NP_083682.1	Q7ZWY2	PIH1 domain-containing protein 1 [Mus musculus]	Protein coding transcripts	NA	4.587466075639808	0.04924831394341774	0.6526230135758965	-1.759158389686448	0.44958694802357685	0.9777574335985554	42.784
TRINITY_DN2981_c0_g1_i2	TRINITY_DN2981_c0_g1_i2.p1	NP_848463.1	Q63486	ras-related GTP-binding protein A [Mus musculus]	Protein coding transcripts	NA	0.28279879971046634	0.4210999271210302	0.9548920906440843	-0.8340426453986155	0.01973369198385336	0.5258401387632482	83.279
TRINITY_DN38668_c0_g1_i5	TRINITY_DN38668_c0_g1_i5.p1	NP_000043.4	Q04656	copper-transporting ATPase 1 isoform 1 [Homo sapiens]	Protein coding transcripts	NA	-2.016858968612778	0.0018778131402596352	0.1609298327485662	0.18753788545207192	0.7586951307389438	1	50.566
TRINITY_DN1728_c0_g1_i10	TRINITY_DN1728_c0_g1_i10.p1	NP_001106192.1	Q80TP3	E3 ubiquitin-protein ligase UBR5 isoform 2 [Mus musculus]	Protein coding transcripts	NA	-1.0138890251665837	0.024292580898646526	0.5124550965696089	0.5167669821461105	0.24162640859023327	0.9030575250162773	46.964
TRINITY_DN1113_c0_g1_i4	TRINITY_DN1113_c0_g1_i4.p1	NP_004883.3	Q5ZJW4	vesicle-trafficking protein SEC22b precursor [Homo sapiens]	Protein coding transcripts	NA	0.478839417192134	0.1427288194964539	0.857194184629456	-0.5213461719020268	0.11486225088169276	0.7862432723204625	67.593
TRINITY_DN7199_c2_g1_i2	TRINITY_DN7199_c2_g1_i2.p1	NP_035642.1	O57590	surfeit locus protein 4 [Mus musculus]	Protein coding transcripts	NA	0.3684634686861201	0.19195351007824593	0.8973575766496481	-0.4130718946524054	0.1394425460886083	0.8165257518584669	71.91
TRINITY_DN75_c0_g1_i4	TRINITY_DN75_c0_g1_i4.p1	NP_671724.1	O93470	matrix metalloproteinase-21 preproprotein [Homo sapiens]	Protein coding transcripts	NA	-1.2262152834620217	0.021541604335315885	0.4879752111809074	0.6467177887897801	0.21849267496367214	0.8880096902470606	40.984
TRINITY_DN3361_c1_g1_i1	TRINITY_DN3361_c1_g1_i1.p1	NP_000780.1	P12821	angiotensin-converting enzyme isoform 1 precursor [Homo sapiens]	Protein coding transcripts	NA	-1.1103170412391572	0.013687500852738226	0.40234540757161036	0.39865615355782535	0.3683913572259181	0.9580916517728543	43.77
TRINITY_DN10935_c0_g1_i4	TRINITY_DN10935_c0_g1_i4.p1	NP_001874.2	O42603	corticotropin-releasing factor receptor 2 isoform 1 [Homo sapiens]	Protein coding transcripts	NA	7.862198476632944	3.5368476771125276e-5	0.012008207665120672	-0.15415276791143673	0.8721525671309348	1	38.108
TRINITY_DN32620_c0_g1_i4	TRINITY_DN32620_c0_g1_i4.p1	NP_004083.3	O23300	enoyl-CoA hydratase, mitochondrial [Homo sapiens]	Protein coding transcripts	NA	0.34752457813768933	0.2603581190989421	0.9286415334210145	-0.569067440414835	0.06933679407411779	0.7096570420517295	25.551
TRINITY_DN386_c1_g1_i3	TRINITY_DN386_c1_g1_i3.p4	NP_031617.1	P52193	calreticulin precursor [Mus musculus]	Protein coding transcripts	NA	0.7337803054577124	0.0770334576249956	0.7417813435459233	-0.6634109321024929	0.11111065885635674	0.7813225101960989	79.216
TRINITY_DN3221_c0_g1_i2	TRINITY_DN3221_c0_g1_i2.p2	NP_057156.1	Q9Y3E0	vesicle transport protein GOT1B [Homo sapiens]	Protein coding transcripts	NA	0.8740528597620519	0.04400390561115262	0.6241816178969033	-0.578352649041369	0.18919999932356174	0.8646262758484908	72.464
TRINITY_DN348_c0_g1_i6	TRINITY_DN348_c0_g1_i6.p1	NP_001381927.1	Q9HCD6	protein TANC2 isoform 2 [Homo sapiens]	Protein coding transcripts	NA	-0.8010824168592356	0.020780912636140958	0.4832871014178462	0.2825459174248673	0.405905011074621	0.9674841632840442	49.248
TRINITY_DN4570_c2_g1_i4	TRINITY_DN4570_c2_g1_i4.p1	NP_759013.2	Q6PDI5	proteasome adapter and scaffold protein ECM29 isoform 2 [Mus musculus]	Protein coding transcripts	NA	-0.774698652375587	0.028049097994936437	0.5366310767338798	0.12767764638696802	0.6589940603908112	1	45.266
TRINITY_DN3050_c0_g1_i5	TRINITY_DN3050_c0_g1_i5.p2	NP_001277237.1	P13944	collagen alpha-1(XII) chain precursor [Mus musculus]	Protein coding transcripts	NA	-0.8600952796528704	0.026481349816158194	0.5313405427890074	0.3622763373475451	0.32808064093581757	0.9468108714454634	39.267
TRINITY_DN1024_c0_g2_i15	TRINITY_DN1024_c0_g2_i15.p2	NP_001333991.1	Q29RL1	cilia- and flagella-associated protein 206 isoform 1 [Mus musculus]	Protein coding transcripts	NA	9.278328580258258	1.0073920995490317e-4	0.026102059505683596	-0.5302297452816432	0.6856254361432484	1	61.378
TRINITY_DN1245_c0_g1_i3	TRINITY_DN1245_c0_g1_i3.p1	NP_005138.3	Q24331	dnaJ homolog subfamily A member 3, mitochondrial isoform 1 [Homo sapiens]	Protein coding transcripts	NA	1.1163670558468857	0.0028101402969557673	0.19692983177100704	-0.03415307598567398	0.9411485615071417	1	52.174
TRINITY_DN2293_c0_g1_i18	TRINITY_DN2293_c0_g1_i18.p1	NP_112601.3	Q9H3G5	probable serine carboxypeptidase CPVL isoform b precursor [Homo sapiens]	Protein coding transcripts	NA	2.3783812694963875	0.0682179519586686	0.7164951869554984	-2.6670296924484584	0.04199890045419818	0.6352792079159452	34.873
TRINITY_DN18391_c0_g2_i1	TRINITY_DN18391_c0_g2_i1.p1	NP_005003.2	Q01973	inactive tyrosine-protein kinase transmembrane receptor ROR1 isoform 1 precursor [Homo sapiens]	Protein coding transcripts	NA	-3.3175322342130253	0.02446525329474587	0.513340189536639	0.7901230853835844	0.5552189831793579	0.9926356013648743	51.223
TRINITY_DN66346_c0_g1_i14	TRINITY_DN66346_c0_g1_i14.p1	NP_080927.1	Q5XIN7	protein O-linked-mannose beta-1,2-N-acetylglucosaminyltransferase 1 isoform 1 [Mus musculus]	Protein coding transcripts	NA	-2.4499842218903995	0.0010773479121438075	0.11952188780808934	0.08750836945866346	0.8947725748874118	1	56.211
TRINITY_DN5211_c3_g1_i9	TRINITY_DN5211_c3_g1_i9.p1	NP_064450.3	Q9NZ56	formin-2 isoform 2 [Homo sapiens]	Protein coding transcripts	NA	-1.205263315977817	0.09279908874158938	0.7878730808041666	1.2261572437793724	0.055415962330303034	0.675117116207133	45.928
TRINITY_DN2953_c2_g1_i1	TRINITY_DN2953_c2_g1_i1.p1	NP_001369202.1	Q17R13	activated CDC42 kinase 1 isoform 6 [Homo sapiens]	Protein coding transcripts	NA	-0.46542286389773485	0.19744417990160382	0.8989844946052156	0.6432015489755682	0.06330777744391362	0.6987759765797904	61.303
TRINITY_DN1598_c0_g1_i8	TRINITY_DN1598_c0_g1_i8.p1	NP_001186026.1	O94812	BAI1-associated protein 3 isoform 3 [Homo sapiens]	Protein coding transcripts	NA	-4.235996497578765	0.006653611519467843	0.30614579573827205	0.3348463028550846	0.7793319852033219	1	36.842
TRINITY_DN2263_c1_g1_i10	TRINITY_DN2263_c1_g1_i10.p1	NP_000480.3	Q7YQM3	transcriptional regulator ATRX isoform 1 [Homo sapiens]	Protein coding transcripts	NA	1.2864919502879568	0.03112653039897354	0.5582364632209353	-0.8041389760955581	0.17052767156550513	0.8515356684336065	36.567
TRINITY_DN8807_c0_g1_i1	TRINITY_DN8807_c0_g1_i1.p1	NP_062686.1	Q8QG64	E3 ubiquitin-protein ligase RBX1 [Mus musculus]	Protein coding transcripts	NA	0.13511440084316081	0.6266618924832851	0.9806425462261843	-0.6418026624810022	0.018879571797347405	0.5204271772200255	86.087
TRINITY_DN3361_c11_g1_i2	TRINITY_DN3361_c11_g1_i2.p1	NP_001103785.1	Q7PHR1	kinesin-like protein KIF1A isoform b [Mus musculus]	Protein coding transcripts	NA	-1.1100362170846225	0.11157518374798056	0.822690059510176	1.3932142571573363	0.03695022038454446	0.6154939594212869	58.73
TRINITY_DN3768_c0_g1_i18	TRINITY_DN3768_c0_g1_i18.p1	NP_663400.2	Q8C456	WD repeat-containing and planar cell polarity effector protein fritz homolog isoform 1 [Mus musculus]	Protein coding transcripts	NA	0.6925158561568315	0.06222050115373631	0.6983548397806482	-0.40848804420857815	0.24061467972187253	0.90286987289541	37.815
TRINITY_DN3409_c1_g1_i4	TRINITY_DN3409_c1_g1_i4.p1	NP_056979.1	O75496	geminin [Homo sapiens]	Protein coding transcripts	NA	1.553766028396833	0.19921395014132728	0.8999379769789447	-3.519075398569889	0.022244143656933717	0.5436290703823523	34.694
TRINITY_DN16267_c0_g1_i38	TRINITY_DN16267_c0_g1_i38.p2	NP_061360.2	O70472	transmembrane protein 131 [Mus musculus]	Protein coding transcripts	NA	0.8526592909133088	0.10940627979658214	0.8207489885179367	-0.958066685861314	0.06344706900458631	0.6988503232970568	40.473
TRINITY_DN4281_c1_g1_i3	TRINITY_DN4281_c1_g1_i3.p1	NP_004298.1	Q9BKZ9	amyloid-beta A4 precursor protein-binding family B member 2 isoform a [Homo sapiens]	Protein coding transcripts	NA	-1.787164690438176	0.0016867693930779535	0.15271661098156808	0.18301169779294033	0.7329893650563383	1	43.624
TRINITY_DN970_c1_g1_i33	TRINITY_DN970_c1_g1_i33.p1	NP_001124000.1	Q58A65	C-Jun-amino-terminal kinase-interacting protein 4 isoform 1 [Homo sapiens]	Protein coding transcripts	NA	-0.5375433283091199	0.19913399381494787	0.8999379769789447	0.8739222973417408	0.03462065924980574	0.6041718682634337	45.898
TRINITY_DN4486_c1_g1_i7	TRINITY_DN4486_c1_g1_i7.p1	NP_001353612.1	Q9BZ29	dedicator of cytokinesis protein 9 isoform 13 [Homo sapiens]	Protein coding transcripts	NA	-0.6476921942764623	0.18799345530481576	0.8933318344262626	1.0357207083714908	0.03238185714780773	0.5959873474138947	45.919
TRINITY_DN1935_c0_g2_i3	TRINITY_DN1935_c0_g2_i3.p1	NP_002590.1	P14099	cGMP-dependent 3',5'-cyclic phosphodiesterase isoform PDE2A3 [Homo sapiens]	Protein coding transcripts	NA	-0.3685854377204124	0.23367215208073344	0.9217523968565509	0.47089450946386713	0.09768074669328956	0.763817548072415	50
TRINITY_DN8378_c0_g1_i7	TRINITY_DN8378_c0_g1_i7.p2	NP_079160.1	A7SMW7	L-2-hydroxyglutarate dehydrogenase, mitochondrial precursor [Homo sapiens]	Protein coding transcripts	NA	0.6289409422781932	0.18408939334089272	0.8903628280266553	-0.9986865670802254	0.03422158291428162	0.6022443772603444	57.051
TRINITY_DN15525_c0_g1_i13	TRINITY_DN15525_c0_g1_i13.p1	NP_653320.3	Q8IYE1	coiled-coil domain-containing protein 13 [Homo sapiens]	Protein coding transcripts	NA	7.782801344062817	2.525197210223645e-5	0.0092946137315372	0.22311950797962926	0.8101235765130077	1	34.25
TRINITY_DN1500_c0_g1_i2	TRINITY_DN1500_c0_g1_i2.p1	NP_079718.1	Q9DB25	dolichyl-phosphate beta-glucosyltransferase [Mus musculus]	Protein coding transcripts	NA	0.70781446092035	0.02717696129624967	0.5348156885970748	-0.2492168986831115	0.4321198224932485	0.9725304242139119	58.242
TRINITY_DN2731_c1_g1_i7	TRINITY_DN2731_c1_g1_i7.p1	NP_001028508.2	O15439	ATP-binding cassette sub-family C member 4 isoform 1 [Mus musculus]	Protein coding transcripts	NA	-1.3937459882365866	0.01624116874621948	0.4351307414293251	0.43995390114931615	0.3298024792344506	0.9477123850885939	35.363
TRINITY_DN8071_c0_g2_i4	TRINITY_DN8071_c0_g2_i4.p2	NP_001093111.1	P16305	gamma-aminobutyric acid receptor subunit alpha-6 isoform 1 precursor [Mus musculus]	Protein coding transcripts	NA	-1.5959465329491547	0.011896178113617303	0.38739999746754034	0.5245753481181714	0.36584819448750683	0.9580916517728543	39.521
TRINITY_DN1282_c0_g1_i3	TRINITY_DN1282_c0_g1_i3.p1	NP_032971.2	P28024	proteasome subunit beta type-4 [Mus musculus]	Protein coding transcripts	NA	0.4097321766790444	0.13779450928433934	0.8499242046318066	-0.3070434842078127	0.2675181465161213	0.9164072960242604	54.545
TRINITY_DN1988_c0_g1_i26	TRINITY_DN1988_c0_g1_i26.p1	NP_116175.1	Q96K80	zinc finger CCCH domain-containing protein 10 [Homo sapiens]	Protein coding transcripts	NA	-1.575214645131929	0.028975604569594433	0.5448963232296744	0.9511308331378627	0.16727318285283493	0.8494876088267579	35.236
TRINITY_DN165_c0_g1_i3	TRINITY_DN165_c0_g1_i3.p1	NP_057303.2	B2GUY0	endoplasmic reticulum mannosyl-oligosaccharide 1,2-alpha-mannosidase [Homo sapiens]	Protein coding transcripts	NA	0.37341672228842593	0.48560504722339276	0.9620446238238837	-1.5449598191957044	0.005121490913948607	0.31864897022899197	59.598
TRINITY_DN6414_c1_g1_i1	TRINITY_DN6414_c1_g1_i1.p1	NP_061943.2	Q9Y6V7	probable ATP-dependent RNA helicase DDX49 [Homo sapiens]	Protein coding transcripts	NA	0.22765357254000354	0.3718785444961766	0.9508604578662415	-0.4461577747651886	0.08054373321144365	0.7408067232133341	57.895
TRINITY_DN8001_c3_g1_i1	TRINITY_DN8001_c3_g1_i1.p1	NP_001161805.1	Q99JR5	tubulointerstitial nephritis antigen-like precursor [Mus musculus]	Protein coding transcripts	NA	-1.057693941258719	0.011189537891448085	0.3808891618986961	0.30819341236722947	0.4500533367149079	0.9777574335985554	45.093
TRINITY_DN1482_c0_g1_i1	TRINITY_DN1482_c0_g1_i1.p1	NP_006605.2	O00533	neural cell adhesion molecule L1-like protein isoform 1 precursor [Homo sapiens]	Protein coding transcripts	NA	-1.6449247245515393	0.003332817672365427	0.21498579321140307	0.1370576178248664	0.7798818098909197	1	30.882
TRINITY_DN13419_c0_g1_i14	TRINITY_DN13419_c0_g1_i14.p1	NP_001334574.1	NA	peptidyl-tRNA hydrolase ICT1, mitochondrial isoform 2 precursor [Mus musculus]	Protein coding transcripts	NA	0.586946288603285	0.6484452942754262	0.9842101948539498	-7.474085450712716	6.18600297852215e-4	0.12502859411769116	32.53
TRINITY_DN5413_c0_g1_i4	TRINITY_DN5413_c0_g1_i4.p1	NP_001352334.1	O00748	cocaine esterase isoform 1 precursor [Homo sapiens]	Protein coding transcripts	NA	-1.978618600203513	0.12633354823099904	0.8374447679920861	3.24862744212455	0.01575526676803725	0.48935759179209704	29.372
TRINITY_DN1837_c0_g1_i7	TRINITY_DN1837_c0_g1_i7.p1	NP_061293.2	Q9WV30	nuclear factor of activated T-cells 5 isoform b [Mus musculus]	Protein coding transcripts	NA	-1.3473879327472713	0.00999233250858673	0.365766005998299	0.43694520800132036	0.3848935581325436	0.9622094638499491	54.895
TRINITY_DN10283_c0_g1_i5	TRINITY_DN10283_c0_g1_i5.p1	NP_588609.1	Q96DX4	RING finger and SPRY domain-containing protein 1 isoform 1 precursor [Homo sapiens]	Protein coding transcripts	NA	-0.470377388090397	0.14820716289786104	0.85925837834552	0.4354709348663958	0.14831753035822007	0.82921171162578855	56.406
TRINITY_DN55685_c0_g1_i6	TRINITY_DN55685_c0_g1_i6.p1	NP_032254.1	Q4QQW4	histone deacetylase 1 [Mus musculus]	Protein coding transcripts	NA	0.38036417418575735	0.31614554117544896	0.9425491290274981	-0.74113763488629	0.0361564895323001	0.6121586034111355	88.202
TRINITY_DN6858_c0_g2_i1	TRINITY_DN6858_c0_g2_i1.p1	NP_780543.2	Q6T264	mastermind-like protein 1 [Mus musculus]	Protein coding transcripts	NA	-0.7775183020834919	0.10506585545756503	0.8167080317972648	0.8721692848479292	0.06323642629597896	0.6987508927877004	43.939
TRINITY_DN1933_c0_g1_i15	TRINITY_DN1933_c0_g1_i15.p1	NP_694765.2	E9QAT4	protein transport protein Sec16A [Mus musculus]	Protein coding transcripts	NA	-4.575157134706289	0.010552770525906576	0.3733691902259387	0.01657477747563523	0.9966934688595724	1	39.098
TRINITY_DN2312_c1_g2_i3	TRINITY_DN2312_c1_g2_i3.p1	NP_001138246.1	P26378	ELAV-like protein 4 isoform 2 [Homo sapiens]	Protein coding transcripts	NA	-1.0433628423707908	0.02627921015263467	0.5296067457148149	0.5564636187174242	0.22017288611811542	0.8891688411777212	61.756
TRINITY_DN2169_c2_g1_i2	TRINITY_DN2169_c2_g1_i2.p1	NP_058548.1	P97765	WW domain-binding protein 2 isoform 1 [Mus musculus]	Protein coding transcripts	NA	-0.45383335824704757	0.11730154507201503	0.8264504719012139	0.33593279600977033	0.2403333746026547	0.90286987289541	51.852
TRINITY_DN28849_c0_g1_i4	TRINITY_DN28849_c0_g1_i4.p1	NP_035037.2	Q03017	NF-kappa-B inhibitor alpha [Mus musculus]	Protein coding transcripts	NA	0.1963487674536822	0.4536737368456627	0.9613010211439234	-0.46605592182487465	0.07570857063355758	0.7269007780326908	38.431
TRINITY_DN142_c0_g1_i4	TRINITY_DN142_c0_g1_i4.p1	NP_775745.1	Q28955	protein N-terminal asparagine amidohydrolase isoform 1 [Homo sapiens]	Protein coding transcripts	NA	0.66743754267097255	0.22532748553695683	0.9168902970905839	-1.2983807024374878	0.02312499090340944	0.5466653902766061	42.997
TRINITY_DN13582_c0_g1_i1	TRINITY_DN13582_c0_g1_i1.p1	NP_006214.3	Q503Y7	peptidyl-prolyl cis-trans isomerase NIMA-interacting 4 isoform 1 [Homo sapiens]	Protein coding transcripts	NA	0.5415983331903528	0.1325805792427952	0.8438283447210346	-0.6146599031149577	0.09577963054705817	0.7616404570105454	80
TRINITY_DN80709_c0_g2_i2	TRINITY_DN80709_c0_g2_i2.p1	NP_079846.1	Q9CQL4	39S ribosomal protein L20, mitochondrial precursor [Mus musculus]	Protein coding transcripts	NA	0.5825088746472629	0.05208008735470922	0.6633642174572664	-0.28407762416215776	0.34654265211508384	0.9521314156519308	32.895
TRINITY_DN2263_c0_g1_i1	TRINITY_DN2263_c0_g1_i1.p1	NP_001229863.1	Q9QYE3	B-cell lymphoma/leukemia 11A isoform 4 [Mus musculus]	Protein coding transcripts	NA	-0.408064332514963	0.5202322642267506	0.9659947898673079	1.452266303773539	0.004422419831342308	0.3046253223964465	33.56
TRINITY_DN3482_c1_g1_i5	TRINITY_DN3482_c1_g1_i5.p1	NP_032702.1	P97432	next to BRCA1 gene 1 protein isoform 1 [Mus musculus]	Protein coding transcripts	NA	-0.7137080162959328	0.034955143821117224	0.5802591542108293	0.3173970252586585	0.3341097982970722	0.9487599530676586	46.939
TRINITY_DN8774_c0_g1_i7	TRINITY_DN8774_c0_g1_i7.p1	NP_001258738.1	Q9BZA8	protocadherin-11 X-linked isoform a precursor [Mus musculus]	Protein coding transcripts	NA	-3.435175412361742	0.014093766864050577	0.4108578195216639	0.5790391507529609	0.6421926671463656	1	32.372
TRINITY_DN459_c0_g1_i6	TRINITY_DN459_c0_g1_i6.p1	NP_005515.1	Q6IRB2	transcription factor HES-1 [Homo sapiens]	Protein coding transcripts	NA	-2.4197467086520885	0.011686104673578888	0.38708624597496294	0.7064526778235798	0.4224636839779036	0.9709731475254355	51.007
TRINITY_DN13339_c0_g1_i4	TRINITY_DN13339_c0_g1_i4.p1	NP_689633.1	Q8N4J0	carnosine N-methyltransferase isoform 1 [Homo sapiens]	Protein coding transcripts	NA	0.48815780366304523	0.1710032506260076	0.8796497958965293	-0.5424184142133649	0.10631234101538292	0.775466801208769	47.337
TRINITY_DN2949_c0_g1_i13	TRINITY_DN2949_c0_g1_i13.p1	NP_001344531.1	Q24372	neurotrimin isoform 6 precursor [Mus musculus]	Protein coding transcripts	NA	-1.338264147940802	0.016841886051341456	0.44338291460296253	0.28904633709340016	0.5396135385484813	0.9905090318733715	30.696
TRINITY_DN29289_c0_g1_i8	TRINITY_DN29289_c0_g1_i8.p1	NP_033567.2	Q90625	zinc finger and BTB domain-containing protein 17 isoform 1 [Mus musculus]	Protein coding transcripts	NA	-2.8819236997555593	0.0012826579416484048	0.13224136223528998	0.21987146598956459	0.7895835488478397	1	37.805
TRINITY_DN7946_c1_g1_i1	TRINITY_DN7946_c1_g1_i1.p1	NP_071935.1	Q9GZS1	DNA-directed RNA polymerase I subunit RPA49 isoform 1 [Homo sapiens]	Protein coding transcripts	NA	0.40445763768682685	0.15631983440317335	0.8668859146144219	-0.41574140323303677	0.15566807200505375	0.8383942886309844	26.905
TRINITY_DN4175_c0_g1_i1	TRINITY_DN4175_c0_g1_i1.p1	NP_055101.2	Q3YLA4	neuronal calcium sensor 1 isoform 1 [Homo sapiens]	Protein coding transcripts	NA	3.37770955896162	6.367377549593136e-5	0.019142961634593593	0.33707694786951886	0.6631642489765581	1	63.243
TRINITY_DN4655_c0_g1_i4	TRINITY_DN4655_c0_g1_i4.p1	NP_006421.2	Q2T9X2	T-complex protein 1 subunit delta isoform a [Homo sapiens]	Protein coding transcripts	NA	0.5737954774817655	0.09754635720876713	0.7977293817170531	-0.5026247175514464	0.14390666593932747	0.8213881340928023	73.981
TRINITY_DN3246_c0_g1_i10	TRINITY_DN3246_c0_g1_i10.p1	NP_036462.2	Q8WYB5	histone acetyltransferase KAT6B isoform 1 [Homo sapiens]	Protein coding transcripts	NA	-1.2204778441267696	0.0644903136200061	0.7063079607217256	1.1596115368959772	0.0722116561689922	0.717670901005811	59.816
TRINITY_DN521_c1_g1_i2	TRINITY_DN521_c1_g1_i2.p1	NP_080583.3	Q6MGD0	protein CutA isoform 1 precursor [Mus musculus]	Protein coding transcripts	NA	0.20702888361243776	0.657070667287749	0.9853074558249292	-1.4503604551509504	0.0031566803923102674	0.2579373718268676	59.322
TRINITY_DN1741_c0_g1_i1	TRINITY_DN1741_c0_g1_i1.p1	NP_001474.1	O75323	protein NipSnap homolog 2 isoform 1 [Homo sapiens]	Protein coding transcripts	NA	0.7363118617928488	0.04607844813070915	0.63519193262917	-0.3912827796010047	0.2678783734337794	0.9165882414910851	51.429
TRINITY_DN3894_c1_g1_i1	TRINITY_DN3894_c1_g1_i1.p1	NP_035656.1	P14318	transgelin [Mus musculus]	Protein coding transcripts	NA	0.1332992835619538	0.6604393183065341	0.9855042528045288	-0.7405447378098032	0.015777018455204267	0.4896470408508785	46.939
TRINITY_DN2331_c0_g1_i2	TRINITY_DN2331_c0_g1_i2.p1	NP_033979.2	Q9MYU4	ectonucleoside triphosphate diphosphohydrolase 2 precursor [Mus musculus]	Protein coding transcripts	NA	0.3511505294816323	0.3169515174064618	0.9425491290274981	-0.7738402064659109	0.029636184494455237	0.581163880032954	39.101
TRINITY_DN4241_c1_g1_i1	TRINITY_DN4241_c1_g1_i1.p1	NP_001271454.1	Q95M17	chitotriosidase-1 isoform 1 precursor [Mus musculus]	Protein coding transcripts	NA	0.20844042344626962	0.4484157292406244	0.9595575841909711	-0.5687582214751981	0.04174724592515445	0.6340815786796309	33.78
TRINITY_DN3020_c0_g1_i4	TRINITY_DN3020_c0_g1_i4.p1	NP_003586.3	O60704	protein-tyrosine sulfotransferase 2 isoform 1 precursor [Homo sapiens]	Protein coding transcripts	NA	-0.8415832088111417	0.08242245972064861	0.7600317258081699	0.8334692779601444	0.07888384405917837	0.736462471540815	67.097
TRINITY_DN2435_c3_g1_i13	TRINITY_DN2435_c3_g1_i13.p1	NP_038584.2	Q6WIT9	hypoxanthine-guanine phosphoribosyltransferase [Mus musculus]	Protein coding transcripts	NA	0.7937465917182709	0.042836775142058074	0.6197955739143333	-0.4264904205678998	0.2657466738189443	0.9141384182078705	62.5
TRINITY_DN141_c0_g1_i5	TRINITY_DN141_c0_g1_i5.p1	NP_004170.1	P70080	tryptophan 5-hydroxylase 1 [Homo sapiens]	Protein coding transcripts	NA	-1.2278349384738692	0.033714941449298395	0.5771186474146652	0.810421602755749	0.1568583644112195	0.8384513876182775	65.34
TRINITY_DN6066_c0_g2_i4	TRINITY_DN6066_c0_g2_i4.p1	NP_081731.1	A7ISW1	glutaminyl-peptide cyclotransferase isoform 1 precursor [Mus musculus]	Protein coding transcripts	NA	-1.0738664958955526	0.02960537259277262	0.5478475731812122	0.625566666877848	0.1951122198500659	0.869395686754157	38.483
TRINITY_DN198796_c0_g1_i3	TRINITY_DN198796_c0_g1_i3.p2	NP_666285.1	Q8R3S2	tetraspanin-33 isoform 1 [Mus musculus]	Protein coding transcripts	NA	-1.7097060076682453	0.05449840830200222	0.6755189588666122	0.5312616502709817	0.35973517855128145	0.95726969121763406	39.815
TRINITY_DN1810_c0_g1_i5	TRINITY_DN1810_c0_g1_i5.p1	NP_115543.3	Q08DX0	sorting nexin-29 isoform 1 [Homo sapiens]	Protein coding transcripts	NA	0.3233276592640941	0.37204265839948075	0.9508604578662415	-0.783715150696654	0.03160336567601804	0.5913306013774654	52.511
TRINITY_DN2111_c0_g1_i7	TRINITY_DN2111_c0_g1_i7.p1	NP_001382134.1	A9CPT4	tudor domain-containing protein 1 isoform 3 [Homo sapiens]	Transcripts with ITS	EU162824.1	0.14806765609131364	0.580250179647423	0.9753136048497336	-0.5220881536898714	0.051550939418747915	0.664563006069005	24.287
TRINITY_DN2962_c2_g1_i1	TRINITY_DN2962_c2_g1_i1.p1	NP_001342684.1	P07291	myosin light chain 4 [Mus musculus]	Protein coding transcripts	NA	0.5980731057373488	0.06899189065400299	0.7190939877345338	-0.39049673341215396	0.23782653349641128	0.9008675685518311	37.013
TRINITY_DN4545_c0_g2_i10	TRINITY_DN4545_c0_g2_i10.p2	NP_955469.1	B4F6U4	PR domain zinc finger protein 10 isoform 2 [Homo sapiens]	Protein coding transcripts	NA	2.6503977535088095	0.007654494763799751	0.3266138914165649	-0.7992152419742606	0.33061962372221615	0.9478151610715467	43.611
TRINITY_DN1630_c4_g1_i3	TRINITY_DN1630_c4_g1_i3.p1	NP_001347013.1	Q6P5H6	FERM domain-containing protein 5 isoform 1 [Mus musculus]	Protein coding transcripts	NA	0.3943431406758391	0.11949623928967243	0.8300297482638777	-0.25261753710923507	0.3175366853016869	0.9422113772154459	43.978
TRINITY_DN1899_c0_g1_i5	TRINITY_DN1899_c0_g1_i5.p1	NP_001372570.1	Q24180	sterile alpha motif domain-containing protein 11 isoform 1 [Homo sapiens]	Protein coding transcripts	NA	-0.2976546278365794	0.35875106930047995	0.9506069811138308	0.6382781758667913	0.0453598963844067	0.6470067596027202	58.511
TRINITY_DN141745_c0_g1_i7	TRINITY_DN141745_c0_g1_i7.p1	NP_602319.1	Q8JZL1	interleukin-17 receptor D precursor [Mus musculus]	Protein coding transcripts	NA	-2.0057177804821187	0.018651072758185925	0.4649074996888573	0.8030446353639086	0.29467981378000674	0.9318829119890626	31.351
TRINITY_DN10568_c0_g1_i3	TRINITY_DN10568_c0_g1_i3.p1	NP_062810.1	Q32LB9	nitric oxide-associated protein 1 [Mus musculus]	Protein coding transcripts	NA	0.9873767747107701	0.07456611978937445	0.7350968865543739	-0.8113961239801665	0.12644166174814706	0.8052965660209991	34.705
TRINITY_DN824_c1_g1_i5	TRINITY_DN824_c1_g1_i5.p1	NP_033465.1	P14685	26S proteasome non-ATPase regulatory subunit 3 [Mus musculus]	Protein coding transcripts	NA	0.3448228610798507	0.24332503014218745	0.922133380057656	-0.4439401983137863	0.13428605331333673	0.814457751587007	64.087
TRINITY_DN21284_c0_g1_i1	TRINITY_DN21284_c0_g1_i1.p1	NP_055899.2	Q32PI8	28S ribosomal protein S27, mitochondrial isoform 2 [Homo sapiens]	Protein coding transcripts	NA	0.3929921245956041	0.16370989115111934	0.8748687876802939	-0.4093022548100337	0.14309463814007692	0.8204175457274969	24.173
TRINITY_DN3116_c0_g1_i1	TRINITY_DN3116_c0_g1_i1.p2	NP_001263696.1	Q6NZF1	zinc finger CCCH domain-containing protein 11A [Mus musculus]	Protein coding transcripts	NA	2.6018871948072584	0.03199359671651207	0.5650917744007423	-1.4339084095684387	0.21026881733423194	0.8823074465094759	52.174
TRINITY_DN2448_c0_g2_i9	TRINITY_DN2448_c0_g2_i9.p1	NP_002567.3	Q13153	serine/threonine-protein kinase PAK 1 isoform 2 [Homo sapiens]	Protein coding transcripts	NA	0.5538968600823427	0.13546855812025474	0.8478672086685678	-0.6759341708830715	0.09357206610399947	0.759688859903524	64
TRINITY_DN1502_c0_g2_i6	TRINITY_DN1502_c0_g2_i6.p1	NP_001263199.1	O95243	methyl-CpG-binding domain protein 4 isoform 2 [Homo sapiens]	Protein coding transcripts	NA	-0.4378109856822244	0.11898085523173242	0.8286543757802994	0.33315624908519265	0.2204826724331026	0.8893491988656249	65.663
TRINITY_DN68670_c0_g1_i4	TRINITY_DN68670_c0_g1_i4.p1	NP_033403.1	P17289	tyrosine 3-monooxygenase [Mus musculus]	Protein coding transcripts	NA	-1.2531745078895142	0.009791889388491383	0.36278812010944933	0.07314536972691182	0.8510121321618886	1	53.664
TRINITY_DN6710_c1_g1_i4	TRINITY_DN6710_c1_g1_i4.p1	NP_848649.3	Q0E908	kyphoscoliosis peptidase isoform 1 [Homo sapiens]	Protein coding transcripts	NA	-2.773956958354726	0.022589674356758602	0.49869486249380857	0.6854811067008719	0.5098923493110238	0.9878317268705523	26.108
TRINITY_DN1948_c2_g1_i4	TRINITY_DN1948_c2_g1_i4.p1	NP_035417.2	Q4R5P3	60S ribosomal protein L10a isoform 1 [Mus musculus]	Transcripts with ITS	MH888027.1	0.40701349710918316	0.2616424244761075	0.9291102860834497	-0.6958417984759432	0.05601087443684205	0.675117116207133	70.482
TRINITY_DN4901_c0_g1_i9	TRINITY_DN4901_c0_g1_i9.p2	NP_004790.2	O95405	zinc finger FYVE domain-containing protein 9 isoform 3 [Homo sapiens]	Protein coding transcripts	NA	-0.7004001930450813	0.09125892717600591	0.7840623010252655	0.5781419084442534	0.12821023988760774	0.807779889255086	67.424
TRINITY_DN2962_c1_g1_i21	TRINITY_DN2962_c1_g1_i21.p1	NP_001364194.1	P15146	microtubule-associated protein tau isoform 9 [Homo sapiens]	Protein coding transcripts	NA	-1.2370680549599506	0.06322924530742487	0.7020910813458707	1.126754608983977	0.07433305959879727	0.7225611657595229	40.722
TRINITY_DN3622_c0_g1_i26	TRINITY_DN3622_c0_g1_i26.p1	NP_579938.2	P11029	acetyl-CoA carboxylase 1 [Mus musculus]	Protein coding transcripts	NA	-6.531288606117506	0.002232249731019373	0.17547888903486425	-0.11768177183825826	0.9326403731256997	1	66.123
TRINITY_DN8451_c0_g1_i37	TRINITY_DN8451_c0_g1_i37.p1	NP_478123.1	Q8R2J9	DNA repair protein RAD51 homolog 3 isoform 1 [Homo sapiens]	Protein coding transcripts	NA	0.32901219442317037	0.3907386033430665	0.9516825527128902	-0.9738478006741546	0.01631924971814934	0.4965376655831656	49.587
TRINITY_DN560_c0_g1_i13	TRINITY_DN560_c0_g1_i13.p1	NP_006578.2	Q9Y5Q5	atrial natriuretic peptide-converting enzyme isoform 1 [Homo sapiens]	Protein coding transcripts	NA	2.198510939566484	0.02626495889982704	0.5296067457148149	-1.1585635805183068	0.234060386106193	0.8980108096658244	36.975
TRINITY_DN46350_c0_g1_i8	TRINITY_DN46350_c0_g1_i8.p1	NP_001076440.2	P14173	aromatic-L-amino-acid decarboxylase isoform 1 [Homo sapiens]	Protein coding transcripts	NA	-1.4580110721965214	0.008232613544817335	0.33860363376881	0.45297921137075176	0.3937903615707501	0.9639464734288696	60.543
TRINITY_DN178_c12_g1_i1	TRINITY_DN178_c12_g1_i1.p5	NP_082197.1	Q8K1C7	monocarboxylate transporter 14 [Mus musculus]	Protein coding transcripts	NA	-2.057627831281709	0.0025504901915260427	0.1904550965978773	0.17355639532126774	0.7673937344749452	1	44.828
TRINITY_DN1127_c3_g1_i6	TRINITY_DN1127_c3_g1_i6.p1	NP_057455.1	A4UHT7	3-keto-steroid reductase/17-beta-hydroxysteroid dehydrogenase 7 isoform 1 [Homo sapiens]	Protein coding transcripts	NA	-0.33461354912774705	0.31905360846513403	0.9432849418226168	0.4957401953809459	0.06594270668954011	0.7035263070590763	30.108
TRINITY_DN2056_c1_g1_i5	TRINITY_DN2056_c1_g1_i5.p1	NP_055288.1	Q2KHT8	probable dimethyladenosine transferase isoform 1 [Homo sapiens]	Protein coding transcripts	NA	0.6166768350009796	0.05156859311791269	0.6612999686942416	-0.3318142836686852	0.30217385133945923	0.936382215637042	76.923
TRINITY_DN8917_c0_g1_i16	TRINITY_DN8917_c0_g1_i16.p1	NP_064317.2	Q9WU22	tyrosine-protein phosphatase non-receptor type 4 [Mus musculus]	Protein coding transcripts	NA	0.14333677717048174	0.6204897526090726	0.9806425462261843	-0.6873824041800096	0.017938726784064503	0.5126554068442876	48.544
TRINITY_DN1297_c1_g1_i5	TRINITY_DN1297_c1_g1_i5.p1	NP_060943.1	Q5R833	acyl-coenzyme A thioesterase 13 isoform 1 [Homo sapiens]	Protein coding transcripts	NA	0.7720274636710488	0.07217727785333139	0.7301900618997184	-0.6689904778164907	0.12861277912445157	0.8085544846758174	58.242
TRINITY_DN778_c0_g1_i1	TRINITY_DN778_c0_g1_i1.p1	NP_001276595.1	A1L3G4	transmembrane protein 241 isoform 1 [Mus musculus]	Protein coding transcripts	NA	0.4669332838772963	0.3749209047835997	0.9516825527128902	-1.3938028999387542	0.011403849801685078	0.43441765700499957	34.766
TRINITY_DN17100_c0_g1_i5	TRINITY_DN17100_c0_g1_i5.p1	NP_001186230.1	Q8VHW4	voltage-dependent calcium channel gamma-5 subunit [Mus musculus]	Protein coding transcripts	NA	-0.8761029532716907	0.10905873814933625	0.8203150006251831	0.6352033800940513	0.14850644105396188	0.8296138545346432	43.81
TRINITY_DN8052_c2_g1_i3	TRINITY_DN8052_c2_g1_i3.p1	NP_006507.2	P20303	solute carrier family 2, facilitated glucose transporter member 1 [Homo sapiens]	Protein coding transcripts	NA	-1.0674354519406415	0.01933557183555912	0.4694092497599994	0.45689585486639683	0.3079352806895326	0.9385743392117646	34.743
TRINITY_DN3235_c0_g1_i9	TRINITY_DN3235_c0_g1_i9.p1	NP_001277278.1	P51432	1-phosphatidylinositol 4,5-bisphosphate phosphodiesterase beta-3 isoform a [Mus musculus]	Protein coding transcripts	NA	-2.4356634989841934	0.0036303496087813423	0.22516171494841636	0.20789154728680104	0.7418802495369188	1	49.734
TRINITY_DN948_c0_g1_i5	TRINITY_DN948_c0_g1_i5.p1	NP_203971.2	Q9M9E8	bifunctional arginine demethylase and lysyl-hydroxylase JMJD6 isoform 2 [Mus musculus]	Protein coding transcripts	NA	1.0170946636905682	0.007176551697535932	0.31591510747023305	-0.17250802787613323	0.6397126594077777	1	25.902
TRINITY_DN501_c2_g1_i1	TRINITY_DN501_c2_g1_i1.p1	NP_001950.1	P30151	elongation factor 1-beta [Homo sapiens]	Protein coding transcripts	NA	0.3616345598687419	0.3726018005918007	0.9508604578662415	-0.9364287290926379	0.022122918994864852	0.5436290703823523	66.667
TRINITY_DN29127_c0_g1_i8	TRINITY_DN29127_c0_g1_i8.p1	NP_035714.3	Q63504	nuclear receptor subfamily 1 group D member 2 [Mus musculus]	Protein coding transcripts	NA	-0.2862041988123783	0.5037529095443484	0.9646819815364737	0.7885207261838052	0.0213132400995131	0.5406000476447679	51.818
TRINITY_DN947_c0_g2_i8	TRINITY_DN947_c0_g2_i8.p1	NP_005188.2	Q33BP8	forkhead box protein N3 isoform 2 [Homo sapiens]	Protein coding transcripts	NA	0.373835008824106	0.12684190316939206	0.8379345240611082	-0.2147677659493189	0.3730150401366217	0.9580916517728543	34.608
TRINITY_DN1917_c0_g1_i7	TRINITY_DN1917_c0_g1_i7.p1	NP_001348637.1	A0JN41	carbonic anhydrase-related protein 10 precursor [Mus musculus]	Protein coding transcripts	NA	-2.232643626781578	0.0017766050163171426	0.1572355325003019	-0.2443665315784328	0.6442950195113462	1	36.041
TRINITY_DN6661_c8_g1_i5	TRINITY_DN6661_c8_g1_i5.p1	NP_758490.3	Q8R0A7	uncharacterized protein KIAA0513 isoform a [Mus musculus]	Protein coding transcripts	NA	-1.324856360232734	0.038163629923338695	0.5977288309946398	0.9613356244232232	0.12336669382919085	0.8008363062088103	50
TRINITY_DN10198_c0_g1_i6	TRINITY_DN10198_c0_g1_i6.p1	NP_002077.1	P29355	growth factor receptor-bound protein 2 isoform 1 [Homo sapiens]	Protein coding transcripts	NA	0.9230338985960401	0.021434789071088114	0.4872077957616817	-0.3130398614221009	0.4288272569777632	0.971836998563819	41.489
TRINITY_DN5753_c0_g1_i2	TRINITY_DN5753_c0_g1_i2.p2	NP_001093579.1	Q7ZVN5	signal recognition particle 54 kDa protein [Mus musculus]	Protein coding transcripts	NA	0.27206243062631563	0.3249568144290142	0.9444632509098181	-0.4382553397434846	0.11365222977682901	0.7845522516465928	88.539
TRINITY_DN266_c0_g1_i1	TRINITY_DN266_c0_g1_i1.p1	NP_919315.2	Q3U0J8	TBC1 domain family member 2B [Mus musculus]	Protein coding transcripts	NA	-0.9365105470004731	0.0326980469042458	0.5687644232964295	0.43302342898946844	0.298183188589787	0.9336640718064646	31.801
TRINITY_DN1245_c0_g1_i4	TRINITY_DN1245_c0_g1_i4.p1	NP_005138.3	Q24331	dnaJ homolog subfamily A member 3, mitochondrial isoform 1 [Homo sapiens]	Protein coding transcripts	NA	0.48411105432787044	0.18169021109977504	0.8882432067966162	-0.6808727106616803	0.06595892544906397	0.7035263070590763	50.492
TRINITY_DN1747_c0_g1_i11	TRINITY_DN1747_c0_g1_i11.p1	NP_598924.1	Q8R003	muscleblind-like protein 3 isoform 1 [Mus musculus]	Protein coding transcripts	NA	-2.5225601293701883	0.050821552969208025	0.65775749002277	1.7667954370827372	0.15179825263182722	0.8321857435484248	43.169
TRINITY_DN6628_c0_g1_i4	TRINITY_DN6628_c0_g1_i4.p1	NP_001355613.1	Q2T9I5	RNA-binding protein 26 isoform 2 [Mus musculus]	Protein coding transcripts	NA	-0.4742855861043623	0.12064407412364168	0.8312651861904958	0.41151425979566764	0.16550045927210563	0.8475101441618165	29.697
TRINITY_DN1421_c0_g1_i5	TRINITY_DN1421_c0_g1_i5.p1	NP_060866.2	A8KBL7	tRNA N(3)-methylcytidine methyltransferase METTL2B [Homo sapiens]	Protein coding transcripts	NA	0.6527115215974214	0.19193395942791272	0.8973575766496481	-1.0729941230603433	0.042143591129962715	0.6352877153128015	45.588
TRINITY_DN4595_c0_g1_i10	TRINITY_DN4595_c0_g1_i10.p2	NP_057368.3	A5YKK6	CCR4-NOT transcription complex subunit 1 isoform a [Homo sapiens]	Protein coding transcripts	NA	-1.726510570273155	0.008567211372267956	0.34429699253612367	0.5109626634024363	0.4247547888343026	0.9713355170621993	52.775
TRINITY_DN12769_c0_g1_i11	TRINITY_DN12769_c0_g1_i11.p1	NP_082308.1	P36876	serine/threonine-protein phosphatase 2A 55 kDa regulatory subunit B alpha isoform isoform 1 [Mus musculus]	Protein coding transcripts	NA	0.1889720178219686	0.8477884678318383	1	-3.7741913228711406	7.769679977534829e-4	0.13517383271332387	80.786
TRINITY_DN2750_c0_g1_i2	TRINITY_DN2750_c0_g1_i2.p1	NP_001689.1	Q13825	methylglutaconyl-CoA hydratase, mitochondrial isoform 1 precursor [Homo sapiens]	Protein coding transcripts	NA	0.33514154959381626	0.2052918648484905	0.9077692856150819	-0.38592583065838587	0.14785345979565384	0.8282979867897761	59.14
TRINITY_DN2194_c0_g1_i2	TRINITY_DN2194_c0_g1_i2.p1	NP_001106675.1	P13596	neural cell adhesion molecule 1 isoform 3 precursor [Mus musculus]	Protein coding transcripts	NA	-1.1531127223703257	0.010206713398720825	0.36879009219745046	0.3203093277768285	0.4673801650783542	0.981552935066982	26.974
TRINITY_DN255_c12_g1_i3	TRINITY_DN255_c12_g1_i3.p1	NP_808296.2	Q5RFZ7	protein FAM167A [Mus musculus]	Protein coding transcripts	NA	-0.7126815818804886	0.07708789264283496	0.7421240684051362	0.5763820547157423	0.14128929748465013	0.8182397101467945	36.022
TRINITY_DN38266_c1_g1_i1	TRINITY_DN38266_c1_g1_i1.p1	NP_001002764.1	P61406	telomerase-binding protein EST1A [Mus musculus]	Protein coding transcripts	NA	-0.833775970387897	0.06793404932693273	0.7149958842041472	0.6676148454769776	0.12740024719255386	0.8070432960347872	43.166
TRINITY_DN2577_c0_g2_i14	TRINITY_DN2577_c0_g2_i14.p1	NP_034715.3	Q9TU34	inositol 1,4,5-trisphosphate receptor type 1 [Mus musculus]	Protein coding transcripts	NA	-3.117761385754972	0.020796773658945906	0.4832871014178462	1.2239752239771058	0.14897546768402517	0.8299463560766572	22.645
TRINITY_DN3326_c4_g1_i6	TRINITY_DN3326_c4_g1_i6.p1	NP_036311.3	Q2T9S7	F-box only protein 7 isoform 1 [Homo sapiens]	Protein coding transcripts	NA	0.9905104161634751	0.03682290138644806	0.592899897058001	-0.48732900918341776	0.27675219849863414	0.9200711600127355	28.361
TRINITY_DN5388_c0_g1_i13	TRINITY_DN5388_c0_g1_i13.p1	NP_035974.1	O35678	monoglyceride lipase isoform b [Mus musculus]	Protein coding transcripts	NA	0.15736983784828731	0.5710559655617486	0.9734590304834121	-0.6065726588590521	0.02665903407316927	0.56769007510005	42.336
TRINITY_DN1700_c0_g1_i10	TRINITY_DN1700_c0_g1_i10.p2	NP_699198.2	Q8N2G6	zinc finger CCHC domain-containing protein 24 [Homo sapiens]	Protein coding transcripts	NA	2.839962510714564	0.002678042155544193	0.19220042409314875	-0.17561069266967338	0.8425714943478402	1	81.208
TRINITY_DN61034_c0_g1_i9	TRINITY_DN61034_c0_g1_i9.p1	NP_663381.1	Q0V8N6	P3 protein [Mus musculus]	Protein coding transcripts	NA	-4.203328566457605	0.15526143134837816	0.8651409468342566	1.157316234169176	0.058852789017872935	0.6830867466856522	27.092
TRINITY_DN1573_c0_g1_i4	TRINITY_DN1573_c0_g1_i4.p1	NP_055762.3	Q9UPW0	forkhead box protein J3 isoform 1 [Homo sapiens]	Protein coding transcripts	NA	-0.953649740100475	0.0704952367817518	0.7230167722428419	0.7670042154301224	0.1070958459483863	0.7766272872088467	41.801
TRINITY_DN22164_c0_g1_i9	TRINITY_DN22164_c0_g1_i9.p1	NP_031962.2	Q07496	ephrin type-A receptor 4 precursor [Mus musculus]	Protein coding transcripts	NA	-3.423594925768613	0.021448810959874446	0.4872077957616817	0.7259902481841843	0.5403324138839345	0.9907137505262099	54.261
TRINITY_DN19813_c0_g1_i10	TRINITY_DN19813_c0_g1_i10.p1	NP_004647.1	Q92560	ubiquitin carboxyl-terminal hydrolase BAP1 [Homo sapiens]	Protein coding transcripts	NA	0.25081822572294643	0.3474245201879383	0.9491829808463499	-0.48121178512964113	0.07228267711084344	0.717977542328741	45.534
TRINITY_DN69051_c0_g1_i9	TRINITY_DN69051_c0_g1_i9.p1	NP_057911.2	A0LMC0	serine--pyruvate aminotransferase, mitochondrial isoform 1 precursor [Mus musculus]	Protein coding transcripts	NA	1.1794758152219749	0.2331005117686759	0.9214136382051173	-2.221503842202329	0.028574564704748496	0.5760434684280329	25.479
TRINITY_DN598_c0_g1_i7	TRINITY_DN598_c0_g1_i7.p1	NP_001372674.1	Q9EQJ4	zinc finger protein 384 isoform e [Homo sapiens]	Protein coding transcripts	NA	-0.6977692159522465	0.09254595512216164	0.7867956108693553	0.6503116899823522	0.11141046914170324	0.7816912787978568	54.274
TRINITY_DN9389_c0_g1_i4	TRINITY_DN9389_c0_g1_i4.p1	NP_001317217.1	Q8TAQ2	SWI/SNF complex subunit SMARCC2 isoform d [Homo sapiens]	Protein coding transcripts	NA	-0.484475971272955	0.12632617011685907	0.8374447679920861	0.41071143626978207	0.16315994051063196	0.8459504404170238	54.247
TRINITY_DN1120_c1_g1_i1	TRINITY_DN1120_c1_g1_i1.p1	NP_660205.3	Q96LD8	sentrin-specific protease 8 [Homo sapiens]	Protein coding transcripts	NA	0.2987922290349235	0.27894482745049354	0.9352738523024654	-0.47716852471130633	0.08886501813527985	0.7540486667529016	42.381
TRINITY_DN4414_c4_g1_i1	TRINITY_DN4414_c4_g1_i1.p1	NP_080885.1	Q9CQ74	leptin receptor overlapping transcript-like 1 [Mus musculus]	Protein coding transcripts	NA	0.3626923643868551	0.28543773776789133	0.9373671336717457	-0.6910625093953896	0.04479609628885695	0.6455358420198837	61.832
TRINITY_DN68288_c0_g1_i4	TRINITY_DN68288_c0_g1_i4.p1	NP_004998.3	Q861W0	NF-kappa-B inhibitor-like protein 1 isoform 1 [Homo sapiens]	Protein coding transcripts	NA	0.4677897798749574	0.2464936078860216	0.9234473893755101	-0.6685415919007713	0.06215913847308987	0.6956736316067551	28.824
TRINITY_DN22319_c0_g2_i10	TRINITY_DN22319_c0_g2_i10.p1	NP_081067.2	Q2T9T9	F-box/WD repeat-containing protein 9 [Mus musculus]	Protein coding transcripts	NA	-0.8173352521319717	0.07671658866771748	0.7413287121325169	0.6125761177492477	0.15487661111977422	0.8357134960175039	34.959
TRINITY_DN6019_c0_g1_i3	TRINITY_DN6019_c0_g1_i3.p1	NP_080761.2	Q99JY4	traB domain-containing protein isoform 1 [Mus musculus]	Protein coding transcripts	NA	0.3700715545278542	0.15329568622261522	0.8626565886957497	-0.31763861975986596	0.22203374098557108	0.8904407212157924	52.189
TRINITY_DN8199_c0_g1_i13	TRINITY_DN8199_c0_g1_i13.p1	NP_003969.2	O43586	proline-serine-threonine phosphatase-interacting protein 1 isoform 1 [Homo sapiens]	Protein coding transcripts	NA	0.3045482030058825	0.3895334581937919	0.9516825527128902	-0.7728290622309546	0.029076758785534347	0.5778181985533454	29.433
TRINITY_DN464_c0_g1_i18	TRINITY_DN464_c0_g1_i18.p1	NP_032240.3	Q61035	histidine--tRNA ligase, cytoplasmic [Mus musculus]	Protein coding transcripts	NA	0.5440743962879919	0.13141840950246017	0.8437038019092737	-0.5669233854597822	0.11154237990837569	0.7818090568270988	67.932
TRINITY_DN7479_c1_g1_i5	TRINITY_DN7479_c1_g1_i5.p3	NP_201579.1	Q562C6	leucine zipper transcription factor-like protein 1 [Mus musculus]	Protein coding transcripts	NA	-0.18218830277186907	0.49413392864401046	0.9629376865767297	0.48551726611863233	0.06563365385359089	0.702896676756434	50
TRINITY_DN568_c0_g1_i5	TRINITY_DN568_c0_g1_i5.p1	NP_001357831.1	G5ED00	hemicentin-2 precursor [Mus musculus]	Protein coding transcripts	NA	-0.9213138170284976	0.012228051674710196	0.3901271470171512	0.07944774216096462	0.8109070552721568	1	25.792
TRINITY_DN11751_c0_g1_i13	TRINITY_DN11751_c0_g1_i13.p1	NP_663409.2	Q3UV55	nuclear receptor subfamily 1 group D member 1 [Mus musculus]	Protein coding transcripts	NA	-0.7363460574148977	0.08084281651796532	0.756121149551708	0.5796303518740763	0.15282546934453523	0.8329998326414114	37.209
TRINITY_DN9018_c0_g2_i4	TRINITY_DN9018_c0_g2_i4.p1	NP_808350.1	Q7T102	vacuolar fusion protein CCZ1 homolog [Mus musculus]	Protein coding transcripts	NA	0.4134726473101067	0.2374223017875037	0.9219037403909216	-0.6962518450127089	0.050114157634972255	0.6626657939987661	54.428
TRINITY_DN19395_c0_g1_i9	TRINITY_DN19395_c0_g1_i9.p1	NP_001288.3	Q14028	cyclic nucleotide-gated cation channel beta-1 isoform a [Homo sapiens]	Protein coding transcripts	NA	-1.183698535514965	0.030966118572355535	0.5568811022162787	0.6647663101529317	0.20302498691898943	0.8758830194783086	41.809
TRINITY_DN4353_c0_g1_i1	TRINITY_DN4353_c0_g1_i1.p1	NP_114409.2	Q9BTY2	plasma alpha-L-fucosidase precursor [Homo sapiens]	Protein coding transcripts	NA	0.09694677317543074	0.7510270434162875	0.9949773257565994	-0.768261642797033	0.010226436842728406	0.42395577748843744	59.725
TRINITY_DN612_c1_g1_i10	TRINITY_DN612_c1_g1_i10.p1	NP_032704.2	Q9WUI9	nuclear receptor coactivator 2 isoform a [Mus musculus]	Protein coding transcripts	NA	-0.9135969009972762	0.060143118337904894	0.6918276519716782	0.737244536348981	0.12351174069032363	0.8008960126558786	33.766
TRINITY_DN1119_c1_g1_i17	TRINITY_DN1119_c1_g1_i17.p1	NP_001345850.1	Q16QL3	4-hydroxybenzoate polyprenyltransferase, mitochondrial isoform 2 [Homo sapiens]	Protein coding transcripts	NA	0.6602359028526995	0.06951196711407961	0.7198683441548545	-0.40993685980285227	0.2408816438755876	0.9029106940512175	58.076
TRINITY_DN8516_c2_g1_i2	TRINITY_DN8516_c2_g1_i2.p1	NP_065625.2	P62264	40S ribosomal protein S14 [Mus musculus]	Protein coding transcripts	NA	0.2727376976520067	0.5753298107955873	0.9750608348888381	-1.3771696689576516	0.005488211009125856	0.3277599639996949	89.286
TRINITY_DN2562_c9_g1_i1	TRINITY_DN2562_c9_g1_i1.p1	NP_872296.1	Q86WZ6	zinc finger protein 227 isoform a [Homo sapiens]	Protein coding transcripts	NA	-0.49724889258168753	0.21183890764068145	0.9112058648122331	0.6836168661393902	0.06336220823462248	0.6988118759765812	27.252
TRINITY_DN4575_c1_g1_i12	TRINITY_DN4575_c1_g1_i12.p1	NP_001375382.1	Q5XGC9	glutamine-rich protein 2 isoform 2 [Homo sapiens]	Protein coding transcripts	NA	-2.2762380485998452	0.09888881682436204	0.8005910645578103	1.7456310165820992	0.022583337463494495	0.5466653902766061	28.866
TRINITY_DN1741_c0_g1_i10	TRINITY_DN1741_c0_g1_i10.p1	NP_032724.1	O55125	protein NipSnap homolog 1 [Mus musculus]	Protein coding transcripts	NA	0.2318625444117546	0.35514814853463444	0.9505929961705696	-0.4152755061937038	0.09761086245468355	0.763817548072415	55.959
TRINITY_DN378_c0_g1_i7	TRINITY_DN378_c0_g1_i7.p1	NP_001019697.2	Q9I7T7	la-related protein 4 isoform 1 [Mus musculus]	Protein coding transcripts	NA	-1.1863971625567726	0.04255053228741143	0.6186007165905381	0.8539295222385717	0.13870558713294218	0.8159289257857305	29.245
TRINITY_DN4665_c1_g2_i3	TRINITY_DN4665_c1_g2_i3.p1	NP_001020552.1	Q6NS65	uracil nucleotide/cysteinyl leukotriene receptor [Mus musculus]	Protein coding transcripts	NA	-1.1955247509529516	0.01562544286774189	0.42784641802630646	0.22469096259284252	0.5834123511089271	0.9964341489050967	25
TRINITY_DN11435_c1_g1_i7	TRINITY_DN11435_c1_g1_i7.p1	NP_004930.1	Q90WU3	ATP-dependent RNA helicase DDX1 [Homo sapiens]	Protein coding transcripts	NA	0.3313029807177968	0.21256787813281589	0.9112058648122331	-0.3356938329005849	0.20526179695870267	0.878835795502522	64.586
TRINITY_DN44835_c0_g2_i8	TRINITY_DN44835_c0_g2_i8.p1	NP_035274.2	P50239	peroxisome proliferator-activated receptor alpha [Mus musculus]	Protein coding transcripts	NA	-0.8598095378051057	0.09865258083261386	0.8004313283617738	0.8754479713249282	0.08140266990992215	0.743246764681726	32.873
TRINITY_DN28760_c0_g1_i2	TRINITY_DN28760_c0_g1_i2.p1	NP_004199.1	O95831	apoptosis-inducing factor 1, mitochondrial isoform AIF precursor [Homo sapiens]	Protein coding transcripts	NA	0.8665509116384061	0.027176439612316042	0.5348156885970748	-0.3667215164192508	0.3502322418601132	0.9543065319924379	60.991
TRINITY_DN8579_c0_g1_i1	TRINITY_DN8579_c0_g1_i1.p1	NP_057215.3	Q5R5U1	ras-related protein Rab-10 [Homo sapiens]	Protein coding transcripts	NA	0.2617995670665268	0.3296554747449074	0.9455946599242219	-0.3657637283511363	0.17285777038564007	0.8530484455747886	78.713
TRINITY_DN8460_c0_g1_i3	TRINITY_DN8460_c0_g1_i3.p1	NP_082933.2	Q3U481	major facilitator superfamily domain-containing protein 12 [Mus musculus]	Protein coding transcripts	NA	0.47288227954780265	0.24308120551734866	0.922133380057656	-0.7782039438704534	0.04991959851917326	0.6624101981398651	45.249
TRINITY_DN3215_c1_g3_i5	TRINITY_DN3215_c1_g3_i5.p1	NP_079359.2	Q502M5	enhancer of mRNA-decapping protein 3 isoform 1 [Homo sapiens]	Protein coding transcripts	NA	8.677369973965119	1.1476336843830666e-4	0.029160261306930772	0.0869476243991891	0.9463512126560424	1	41.547
TRINITY_DN168_c3_g2_i2	TRINITY_DN168_c3_g2_i2.p1	NP_001103213.1	A7M7C7	SKI family transcriptional corepressor 2 [Mus musculus]	Protein coding transcripts	NA	-0.8057870473705753	0.12681851120495793	0.8379345240611082	0.86232681256741	0.06549346644039421	0.702896676756434	76.606
TRINITY_DN8747_c0_g3_i5	TRINITY_DN8747_c0_g3_i5.p1	NP_006100.2	O14744	protein arginine N-methyltransferase 5 isoform a [Homo sapiens]	Protein coding transcripts	NA	0.310669028339349	0.29260738721270746	0.9389055376121894	-0.5188753352085982	0.07385416481532273	0.7212835100120765	58.506
TRINITY_DN2860_c1_g1_i4	TRINITY_DN2860_c1_g1_i4.p1	NP_001352848.1	Q68DK7	male-specific lethal 1 homolog isoform 2 [Homo sapiens]	Protein coding transcripts	NA	3.12753519669059	0.013683975076225253	0.40234540757161036	-0.9246661660087285	0.42753224291042	0.971549815635796	27.089
TRINITY_DN10112_c1_g1_i4	TRINITY_DN10112_c1_g1_i4.p1	NP_036308.1	Q9UKT5	F-box only protein 4 isoform 1 [Homo sapiens]	Protein coding transcripts	NA	1.4844140675924316	0.0016976674255442725	0.1528329004161298	-0.057380947377215365	0.8713771757239869	1	30.87
TRINITY_DN9794_c1_g1_i7	TRINITY_DN9794_c1_g1_i7.p1	NP_080559.1	NA	sphingomyelin synthase-related protein 1 isoform 1 [Mus musculus]	Protein coding transcripts	NA	0.8855052210680154	0.1315421261458327	0.8438098359177519	-1.0595354577400062	0.06668431466674611	0.7040122652968696	28.244
TRINITY_DN353_c0_g2_i8	TRINITY_DN353_c0_g2_i8.p1	NP_001028490.2	Q3UM29	conserved oligomeric Golgi complex subunit 7 [Mus musculus]	Protein coding transcripts	NA	3.094889232213567	3.15639655241426e-4	0.0550050981505678	-0.08372894740229869	0.9135230909680551	1	44.792
TRINITY_DN44118_c0_g1_i1	TRINITY_DN44118_c0_g1_i1.p1	NP_001658.2	Q2TA37	ADP-ribosylation factor-like protein 2 isoform 1 [Homo sapiens]	Protein coding transcripts	NA	0.7506735933541151	0.21326731699227994	0.9112058648122331	-1.372721119390591	0.02707999213164685	0.5685703624978435	86.145
TRINITY_DN4345_c1_g1_i7	TRINITY_DN4345_c1_g1_i7.p1	NP_004361.3	Q99715	collagen alpha-1(XII) chain long isoform precursor [Homo sapiens]	Protein coding transcripts	NA	-0.8384926649528793	0.5834398583282834	0.9761798868095387	5.573202469687633	0.002279777674669051	0.22769843086101482	32.068
TRINITY_DN1954_c0_g1_i5	TRINITY_DN1954_c0_g1_i5.p1	NP_002992.1	P35720	succinate dehydrogenase cytochrome b560 subunit, mitochondrial isoform 1 precursor [Homo sapiens]	Protein coding transcripts	NA	0.6518956774947797	0.079419623841705	0.7523192022799364	-0.5036282927142194	0.17468048465594346	0.8540765879547637	40.397
TRINITY_DN1181_c0_g1_i1	TRINITY_DN1181_c0_g1_i1.p1	NP_997144.1	Q6Q1P3	potassium channel subfamily K member 18 [Mus musculus]	Protein coding transcripts	NA	-0.6824342155806656	0.07999348520367103	0.7531808310976433	0.4194994676578626	0.22968632093954125	0.8951306753517865	28.623
TRINITY_DN845_c0_g1_i5	TRINITY_DN845_c0_g1_i5.p1	NP_796301.2	Q9Y0H4	NEDD4-like E3 ubiquitin-protein ligase WWP1 isoform 1 [Mus musculus]	Protein coding transcripts	NA	-0.4485131899842847	0.15918911655440546	0.868629079939941	0.47353903371969536	0.12627849079400497	0.8051965554138685	56.455
TRINITY_DN19926_c0_g1_i4	TRINITY_DN19926_c0_g1_i4.p1	NP_001361763.1	Q1JPJ2	xaa-Pro aminopeptidase 1 isoform 2 [Mus musculus]	Protein coding transcripts	NA	0.6441996427549225	0.3110569851775081	0.9422521977128703	-1.386872930234365	0.01947063108891782	0.5247745026544689	42.278
TRINITY_DN2501_c0_g1_i5	TRINITY_DN2501_c0_g1_i5.p1	NP_001350634.1	Q8IWV8	E3 ubiquitin-protein ligase UBR2 isoform 3 [Homo sapiens]	Protein coding transcripts	NA	0.021288799070018585	0.9843614705654642	1	-3.178757348156736	7.101475982615756e-4	0.13400197761921998	43.78
TRINITY_DN8338_c0_g1_i8	TRINITY_DN8338_c0_g1_i8.p1	NP_071858.3	Q91WD2	transient receptor potential cation channel subfamily V member 6 [Mus musculus]	Protein coding transcripts	NA	6.644543102359102	0.0024786887829134183	0.18773207505050396	-1.0863434582664007	0.33005452449533446	0.9477123850885939	28.418
TRINITY_DN13803_c0_g1_i25	TRINITY_DN13803_c0_g1_i25.p1	NP_006578.2	Q9Y5Q5	atrial natriuretic peptide-converting enzyme isoform 1 [Homo sapiens]	Protein coding transcripts	NA	-3.1821839247645514	0.5190007369363774	0.9659947898673079	2.2980177062300906	2.3807076957878384e-4	0.07382818259126632	32.653
TRINITY_DN2064_c0_g1_i10	TRINITY_DN2064_c0_g1_i10.p1	NP_113628.1	Q9BQQ7	receptor-transporting protein 3 [Homo sapiens]	Protein coding transcripts	NA	-2.0851009182318787	0.020759337911709065	0.4832871014178462	0.7645210587516871	0.3313437476893109	0.9478151610715467	26.38
TRINITY_DN581_c1_g1_i16	TRINITY_DN581_c1_g1_i16.p1	NP_031488.2	P70039	adenomatous polyposis coli protein isoform 3 [Mus musculus]	Protein coding transcripts	NA	-1.4934460502556812	0.03385219150538354	0.5774772603037973	1.0222014541755837	0.13962240041386076	0.8166216294700173	63.109
TRINITY_DN2122_c2_g1_i5	TRINITY_DN2122_c2_g1_i5.p1	NP_001103671.1	Q6GN58	protein YIF1B isoform 2 [Mus musculus]	Protein coding transcripts	NA	0.1973918123899249	0.5260779354659626	0.967012880362332	-0.7047527465960381	0.02563225823978496	0.5578598377104833	50.709
TRINITY_DN2788_c0_g1_i7	TRINITY_DN2788_c0_g1_i7.p2	NP_037445.1	O60688	protein yippee-like 1 [Homo sapiens]	Protein coding transcripts	NA	-0.6688093067335205	0.028564068461674898	0.5416174961925868	0.19136717164435937	0.51862339069892	0.9878317268705523	97.345
TRINITY_DN247_c0_g1_i11	TRINITY_DN247_c0_g1_i11.p1	NP_659043.1	Q91YT8	CSC1-like protein 1 [Mus musculus]	Protein coding transcripts	NA	5.820786884944428	0.0013239378210469109	0.1354336808937962	-0.6392919696426236	0.48415714227905626	0.9846919307084604	38.177
TRINITY_DN13892_c0_g2_i5	TRINITY_DN13892_c0_g2_i5.p1	NP_002038.2	Q04451	glycine--tRNA ligase isoform 1 precursor [Homo sapiens]	Protein coding transcripts	NA	0.2473877825312972	0.3816734245918571	0.9516825527128902	-0.46485273537661437	0.10084748083990072	0.7690419082689945	62.17
TRINITY_DN4439_c3_g1_i1	TRINITY_DN4439_c3_g1_i1.p1	NP_033111.2	P52432	DNA-directed RNA polymerases I and III subunit RPAC1 [Mus musculus]	Protein coding transcripts	NA	0.21404212725800376	0.556581566281216	0.972507191518926	-0.8226418609290636	0.017343876703677836	0.506729406600629	64.583
TRINITY_DN3040_c0_g1_i12	TRINITY_DN3040_c0_g1_i12.p1	NP_033377.1	P97499	telomerase protein component 1 [Mus musculus]	Protein coding transcripts	NA	-1.566768328703459	0.011861300749064413	0.38739999746754034	0.4586138024359518	0.42031735591948616	0.9703735419384376	29.146
TRINITY_DN2005_c0_g1_i9	TRINITY_DN2005_c0_g1_i9.p1	NP_065207.2	Q6WV17	polypeptide N-acetylgalactosaminyltransferase 1 [Homo sapiens]	Protein coding transcripts	NA	-0.5298015620904912	0.1859670130078733	0.8921385299088763	0.5886849192220949	0.10273205446348486	0.7697715970397133	41.538
TRINITY_DN526_c0_g1_i1	TRINITY_DN526_c0_g1_i1.p1	NP_001121774.1	B5X5L2	LYR motif-containing protein 1 isoform 1 [Homo sapiens]	Protein coding transcripts	NA	0.36469451420396853	0.315736118912171	0.9424142370349142	-0.7736970991105663	0.03432156509427857	0.6022443772603444	36.134
TRINITY_DN296_c0_g1_i5	TRINITY_DN296_c0_g1_i5.p1	NP_001357113.1	NA	synaptotagmin-15 isoform 3 [Homo sapiens]	Protein coding transcripts	NA	0.4765504371592264	0.1816545886617145	0.8881793072443157	-0.6046470990976299	0.08236587107107053	0.7454678360224598	38.636
TRINITY_DN1915_c3_g1_i3	TRINITY_DN1915_c3_g1_i3.p1	NP_001077088.2	P26591	glutamate receptor 2 isoform 2 precursor [Homo sapiens]	Protein coding transcripts	NA	-1.134436702571984	0.010797846534413834	0.3769182985690682	0.25061125442007687	0.5449819407026181	0.9911536756535684	45.263
TRINITY_DN13466_c0_g1_i2	TRINITY_DN13466_c0_g1_i2.p1	NP_084214.1	Q5BJ65	histone H2A.V isoform 1 [Mus musculus]	Protein coding transcripts	NA	0.4198587912442214	0.24928210384896138	0.923694476516581	-0.6803517367598791	0.0632856721272759	0.6987508927877004	96.875
TRINITY_DN4012_c0_g1_i18	TRINITY_DN4012_c0_g1_i18.p1	NP_081600.1	Q9VVW3	sideroflexin-1 [Mus musculus]	Protein coding transcripts	NA	0.1573419663222846	0.721552487398549	0.9914924775155514	-1.2502092664149518	0.002641010533914549	0.2372130237403545	50.53
TRINITY_DN652_c0_g1_i21	TRINITY_DN652_c0_g1_i21.p1	NP_001001671.3	Q6ZN16	mitogen-activated protein kinase kinase kinase 15 [Homo sapiens]	Protein coding transcripts	NA	6.4715086091409635	7.269191578501027e-5	0.021364913516991376	0.7479335800551087	0.26974796283575697	0.91699404793044	43.984
TRINITY_DN556_c0_g1_i15	TRINITY_DN556_c0_g1_i15.p2	NP_031916.1	Q63470	dual specificity tyrosine-phosphorylation-regulated kinase 1A isoform 1 [Mus musculus]	Protein coding transcripts	NA	0.47491796548656157	0.7139152835498568	0.9910737067134577	-7.7384771463197435	3.71397665448839e-4	0.09141953535023173	85.507
TRINITY_DN9490_c0_g1_i9	TRINITY_DN9490_c0_g1_i9.p1	NP_001075883.3	Q5HYK7	SH3 domain-containing protein 19 [Mus musculus]	Protein coding transcripts	NA	-0.5841566057391384	0.1127790115651064	0.8242050909158289	0.5209288317700819	0.1436545247374192	0.8213881340928023	31.947
TRINITY_DN34570_c0_g1_i4	TRINITY_DN34570_c0_g1_i4.p1	NP_057305.1	Q5R7U7	dynactin subunit 4 isoform b [Homo sapiens]	Protein coding transcripts	NA	0.5922998456854908	0.09960531884219277	0.8025046659540896	-0.5254526560399787	0.13570679772497782	0.8151442098700032	47.653
TRINITY_DN4543_c1_g1_i28	TRINITY_DN4543_c1_g1_i28.p1	NP_001035954.1	Q5F4C0	voltage-gated hydrogen channel 1 [Mus musculus]	Protein coding transcripts	NA	-3.1946327261266303	0.011658592990475268	0.38708624597496294	0.4352340667670322	0.6948979921058371	1	35.115
TRINITY_DN364_c0_g1_i14	TRINITY_DN364_c0_g1_i14.p1	NP_055797.2	Q96RV3	pecanex-like protein 1 isoform 1 [Homo sapiens]	Protein coding transcripts	NA	0.5324935070134441	0.03804036805680582	0.5972296117949063	-0.06940489845937739	0.7864827915654984	1	59.17
TRINITY_DN14590_c0_g2_i2	TRINITY_DN14590_c0_g2_i2.p1	NP_796349.1	P51156	ras-related protein Rab-26 [Mus musculus]	Protein coding transcripts	NA	0.10599992410189112	0.7609861369188269	0.9952638666959788	-1.0403183926184012	0.008412898296600031	0.3972824778336878	63.348
TRINITY_DN404_c1_g1_i3	TRINITY_DN404_c1_g1_i3.p1	NP_694968.1	Q9C8V2	GTPase IMAP family member 7 [Homo sapiens]	Protein coding transcripts	NA	1.391257260815773	0.2612578176873374	0.9287596555713464	-2.9701590096287864	0.0232356625461721	0.5466653902766061	29.707
TRINITY_DN5763_c0_g1_i2	TRINITY_DN5763_c0_g1_i2.p2	NP_033878.1	O35623	BET1 homolog [Mus musculus]	Protein coding transcripts	NA	0.44322263282723234	0.10461343889283439	0.815699005613817	-0.28802638967876243	0.28801914142934665	0.9273575961048814	42.373
TRINITY_DN2289_c0_g1_i1	TRINITY_DN2289_c0_g1_i1.p1	NP_001004318.2	A5D6U8	acid phosphatase type 7 isoform 1 precursor [Homo sapiens]	Transcripts with ITS	MK419107.1	-0.4691318914952047	0.09289101216819416	0.7881128012133044	0.2788266434214379	0.3038929482069723	0.9372137823350486	31.542
TRINITY_DN9090_c0_g1_i29	TRINITY_DN9090_c0_g1_i29.p1	NP_001357800.1	Q495B1	ankyrin repeat and death domain-containing protein 1A [Mus musculus]	Protein coding transcripts	NA	-2.0290404571655634	0.060148848185551274	0.6918276519716782	1.483922250022784	0.1535930539919814	0.833668569666096	42.596
TRINITY_DN6578_c0_g1_i3	TRINITY_DN6578_c0_g1_i3.p2	NP_035377.2	P97868	E3 ubiquitin-protein ligase RBBP6 isoform 1 [Mus musculus]	Protein coding transcripts	NA	-8.367399760614104	0.021691984436662048	0.48839328809707155	1.3066049368368795	0.5848410320410702	0.9966252784673556	42.715
TRINITY_DN3069_c0_g1_i11	TRINITY_DN3069_c0_g1_i11.p1	NP_075806.2	Q9ES39	nuclear distribution protein nudE homolog 1 isoform a [Mus musculus]	Protein coding transcripts	NA	-1.627739193641626	0.6022200564057566	0.9788459008175933	8.891733327501408	0.042750407006060025	0.6387642704916341	52.222
TRINITY_DN6409_c0_g1_i19	TRINITY_DN6409_c0_g1_i19.p1	NP_065842.1	Q7ZYJ0	serine/threonine-protein kinase TAO1 isoform 1 [Homo sapiens]	Protein coding transcripts	NA	-0.7967277019907137	0.10137861651520846	0.8066179181374955	0.8338085650950621	0.07927220174664916	0.7375517112190009	49.658
TRINITY_DN328_c0_g1_i13	TRINITY_DN328_c0_g1_i13.p1	NP_001357916.1	P35832	phosphatidylinositol phosphatase PTPRQ isoform 1 precursor [Mus musculus]	Protein coding transcripts	NA	1.7893080447328107	0.03264906216882559	0.5687644232964295	-1.0716241570401035	0.17808622145148176	0.8566365506800002	27.696
TRINITY_DN3107_c0_g1_i7	TRINITY_DN3107_c0_g1_i7.p1	NP_001161395.1	A6H584	collagen alpha-5(VI) chain precursor [Mus musculus]	Protein coding transcripts	NA	-1.0281565749092856	0.48637863631703004	0.9620446238238837	5.183006975472009	0.0027545218653878146	0.23960621057429782	32.061
TRINITY_DN141_c3_g1_i4	TRINITY_DN141_c3_g1_i4.p2	NP_005176.1	Q5U206	calmodulin-like protein 3 [Homo sapiens]	Protein coding transcripts	NA	0.2261488945445059	0.4205532055277666	0.9548920906440843	-0.5026624886329217	0.07211061243424578	0.7176184044369053	34.444
TRINITY_DN876_c1_g1_i5	TRINITY_DN876_c1_g1_i5.p1	NP_035052.2	Q9Z2Q5	39S ribosomal protein L40, mitochondrial precursor [Mus musculus]	Protein coding transcripts	NA	0.6906028054322175	0.032143407020119336	0.5652370463774272	-0.26199699455324793	0.4158347266683839	0.969303471808979	37.107
TRINITY_DN8244_c1_g1_i1	TRINITY_DN8244_c1_g1_i1.p1	NP_066284.2	Q9X6U2	dehydrogenase/reductase SDR family member 4 isoform 1 [Homo sapiens]	Protein coding transcripts	NA	0.2745684360152481	0.33186155572596504	0.9468028582006414	-0.45795781078022374	0.10745847227993625	0.7771650594534584	32.819
TRINITY_DN4223_c0_g1_i8	TRINITY_DN4223_c0_g1_i8.p1	NP_060426.2	Q0P466	tRNA wybutosine-synthesizing protein 2 homolog [Homo sapiens]	Protein coding transcripts	NA	0.4413603790922561	0.21439982461440843	0.9122892463894555	-0.5046682445775909	0.09726302099578163	0.763817548072415	46.377
TRINITY_DN9371_c0_g2_i7	TRINITY_DN9371_c0_g2_i7.p1	NP_000511.2	Q0V8R6	beta-hexosaminidase subunit alpha isoform 2 preproprotein [Homo sapiens]	Protein coding transcripts	NA	-0.6278511314711382	0.06805960273626974	0.7154044087282503	0.40019768818156753	0.23283652166842025	0.8972976506632813	41.818
[truncated: 19,092 more rows]
